# Supplementary material for: The receptor tyrosine kinase AXL promotes migration and invasion in colorectal cancer
Source: PLoS One. 2017 Jul 20;12(7):e0179979. doi: 10.1371/journal.pone.0179979 (PMC5519024; doi:10.1371/journal.pone.0179979)
Supplement: S2 Fig — (XLSX) [file pone.0179979.s005.xlsx]

## Sheet: Sheet1
Gene	AXL		Gene	TYRO3		Gene	MERTK
AXL	1		TYRO3	1		MERTK	1
TIMP2	0.903757		PAK6	0.542019		TNS3	0.579269
EMILIN1	0.897608		SPATA5L1	0.451705		ABCA1	0.554549
VIM	0.892786		C15orf23	0.443966		PDE3A	0.551816
RAB31	0.89248		NUSAP1	0.43695		OLFML3	0.550162
FRMD6	0.891262		OIP5	0.436847		ADAMTSL1	0.550033
GNB4	0.890829		LOC729082	0.435163		SCPEP1	0.548166
EVC	0.886742		PACSIN3	0.428701		F13A1	0.53971
DDR2	0.886505		RPAP1	0.428172		PPAP2B	0.539399
EHD2	0.884835		RAD51	0.426466		PRSS23	0.538238
ANTXR1	0.884149		CDCA4	0.419562		RASSF8	0.533283
ANGPTL2	0.882571		GCHFR	0.418787		P2RX7	0.532801
SYT11	0.882429		NT5DC2	0.41797		SORBS1	0.532558
C1R	0.881569		ZFYVE19	0.411381		SMO	0.53197
FBN1	0.881248		HAUS2	0.408987		FRMD4A	0.530524
FBXL7	0.87978		BUB1B	0.40575		RGAG4	0.530028
MRAS	0.877847		CLN6	0.404748		MEF2C	0.528979
SERPING1	0.877746		CDAN1	0.403313		PRCP	0.528395
PDGFRB	0.87584		IVD	0.398266		PRICKLE2	0.528326
ZEB2	0.875432		RAC3	0.393498		RECK	0.526678
CALD1	0.875045		RTF1	0.393252		RBMS1	0.524841
SYDE1	0.873633		WDR76	0.391285		BICC1	0.522454
EFEMP2	0.872769		NXPH4	0.383814		LRRC33	0.517607
TSPYL5	0.872758		TTLL4	0.381387		CADM1	0.51705
RAB34	0.872621		C1QL4	0.38108		RDX	0.515908
FSTL1	0.87248		TYMS	0.378341		TBC1D9	0.515232
COL6A2	0.872446		RPUSD2	0.377896		PRICKLE1	0.513976
ASAM	0.872135		BAHD1	0.375841		PAPLN	0.513117
MRC2	0.872124		TIPIN	0.373585		TLR7	0.510342
C1S	0.871062		PDIA3	0.373355		BACE1	0.509846
GPR176	0.869987		TUBGCP5	0.37196		ZNF853	0.509704
GLI3	0.868283		RCOR2	0.371214		SLC9A9	0.508743
CNRIP1	0.866564		ARHGAP11A	0.370913		DOK6	0.508464
FERMT2	0.86645		NDUFAF1	0.367882		QKI	0.508053
DZIP1	0.864641		CCNB2	0.367811		LRP1	0.508001
C10orf72	0.864346		MFAP1	0.363689		AOAH	0.506298
ATP10A	0.864136		C15orf63	0.363276		NRXN2	0.506159
ATP8B2	0.863579		KIAA0101	0.36084		TNFAIP8L3	0.505913
GLI2	0.863465		SNUPN	0.358757		TM6SF1	0.505467
AEBP1	0.862933		LAMA5	0.353829		MYO5A	0.504979
ZEB1	0.862758		MTHFS	0.350465		FAM38B	0.503676
SULF1	0.861987		CDH24	0.350323		HEYL	0.503251
MSRB3	0.861304		DNAJC17	0.349038		DENND5A	0.502469
LAYN	0.860058		PTPLAD1	0.348706		EPHA3	0.501445
OSMR	0.859621		IMP3	0.348542		HMCN1	0.49957
GAS7	0.859577		C15orf56	0.348086		ZEB2	0.498756
OLFML1	0.859243		IGF2	0.34518		SCUBE2	0.498186
TMEM200B	0.858824		NFE2	0.344318		CX3CR1	0.497703
AKT3	0.858636		MAPK6	0.343236		PPAP2A	0.497195
NXN	0.858249		KIF23	0.341844		ITGA4	0.494994
ZNF521	0.85824		ANP32A	0.33734		FBXO17	0.494858
GPR124	0.857567		IGDCC3	0.337173		CSF1R	0.493063
GPC6	0.85675		ALDH1A1	0.335888		GPR124	0.492772
CCDC80	0.856577		LRRC57	0.335725		VASH1	0.491924
JAM3	0.856354		NRTN	0.335301		THBS1	0.491857
KIAA1462	0.85506		USH1G	0.33391		CCR2	0.490084
EFS	0.854739		RHOV	0.332464		ARHGEF17	0.489433
COL8A1	0.854441		NPNT	0.331694		LDB2	0.489382
TCF4	0.854428		TNNT1	0.331157		ITPR1	0.489343
MAFB	0.853683		LEO1	0.330968		CES1	0.489062
COL6A3	0.852505		MCM6	0.330807		GIMAP8	0.488817
CLIP4	0.852266		C16orf59	0.330526		ZNF626	0.488197
SSC5D	0.851979		EIF2AK4	0.330266		CECR1	0.488169
GUCY1A3	0.851958		FANCI	0.329447		DCHS1	0.487498
DSEL	0.851914		TUBGCP4	0.329212		KCNK13	0.487206
TSHZ3	0.851626		C11orf20	0.327023		MOXD1	0.486687
BNC2	0.850672		TMEM194B	0.326621		IGF1	0.485814
EVC2	0.850538		GABPB1	0.326476		APBB1	0.484137
CFH	0.850167		PRC1	0.326358		GPR34	0.483481
COL6A1	0.850049		ADPGK	0.325711		HGF	0.483262
VCAN	0.849809		HOXC13	0.325536		TUB	0.483069
COL8A2	0.849417		INS-IGF2	0.325243		ZNF512B	0.483
PPAPDC3	0.84917		FNTB	0.324141		AKAP2	0.482824
CMTM3	0.848906		KPTN	0.323523		DCLK1	0.482681
COL5A2	0.848723		PDIA3P	0.321829		GBGT1	0.482604
COL3A1	0.848391		HOXC11	0.321477		PARD3B	0.482274
FAM26E	0.847737		MT1X	0.321099		BIN2	0.482148
MXRA8	0.847296		EDC3	0.32084		ANGPT1	0.481405
GGT5	0.847124		PKN3	0.320448		NHSL2	0.480812
C14orf132	0.84651		NOP10	0.320155		ZEB1	0.480581
SGCD	0.846377		NFKBIL2	0.316631		GGTA1	0.480483
SDC2	0.845933		NMB	0.316403		MAF	0.480122
MAP1A	0.845848		RTN4R	0.315657		CCR1	0.479797
MCC	0.845241		ADAM11	0.314929		CD83	0.47968
AMOTL1	0.84479		USP13	0.3148		KDR	0.479433
MFGE8	0.84476		CTDSPL2	0.313945		GLIS2	0.479137
C20orf194	0.843866		ITPKA	0.313843		SFMBT2	0.478827
RFTN1	0.84294		GLTPD2	0.313038		NRP2	0.478685
FGFR1	0.842329		TARBP2	0.312874		SLFN12	0.478522
LAMA4	0.841702		GTF2A2	0.312862		KIRREL	0.478329
CCDC8	0.841661		AQR	0.311913		SLC36A1	0.47808
SNAI2	0.84156		CIB2	0.311601		RASSF2	0.478
SPARC	0.841493		CHRNA5	0.311146		KIAA0355	0.477837
GYPC	0.841312		CABLES1	0.311099		ADAM23	0.477833
CRISPLD2	0.840319		MCM10	0.310912		GPR133	0.477343
ZFPM2	0.839354		PHGDH	0.31044		DOCK10	0.477245
COL1A2	0.83926		PELP1	0.308149		RAB39	0.477028
FBLN5	0.838681		AURKB	0.308084		ENOX1	0.476797
SCARF2	0.838671		CABP1	0.307778		PTPLAD2	0.476739
IL1R1	0.838209		ZWILCH	0.307188		RUNX1T1	0.476674
FAM110B	0.83734		AAAS	0.306393		BMF	0.476659
MAF	0.836887		MPI	0.306275		ZNF354C	0.476437
MPDZ	0.836857		CTNNAL1	0.306221		A2M	0.476399
GUCY1B3	0.836521		MESDC2	0.305785		ERG	0.476336
STON1	0.836465		FAM98B	0.305238		GIMAP6	0.475092
DKK3	0.836113		CEP76	0.304951		LTBP1	0.47505
CLIP3	0.83534		RCC1	0.303634		SLC8A1	0.47444
ARHGEF17	0.835206		PPCDC	0.303569		CMKLR1	0.473319
WISP1	0.834993		NPC1L1	0.30252		C9orf110	0.473312
LUM	0.834154		DUT	0.302348		KLHL4	0.473074
PEG3	0.834048		LRFN1	0.30136		MAP1A	0.472627
PLEKHO2	0.833944		DEPDC1B	0.300971		CYP7B1	0.472472
CACNA2D1	0.833017		LCMT2	0.30061		EFEMP1	0.472319
ADAMTS2	0.832804		PPIB	0.300536		GNB4	0.471998
MRGPRF	0.832378		C14orf80	0.300529		MS4A6A	0.471935
LTBP2	0.83147		TTL	0.300306		CD4	0.471848
CDH11	0.831226		LOC388152	0.299604		TNS1	0.471504
PNMAL2	0.831093		RPL4	0.299557		MAP3K3	0.471493
FAM101B	0.831003		SKP2	0.29868		FLJ22536	0.471454
DCN	0.83082		C15orf42	0.298566		OMD	0.471047
HIC1	0.830515		PSMC3IP	0.298349		NXPH3	0.470997
HEG1	0.830137		XRCC3	0.297854		C20orf194	0.470535
RNF150	0.830009		FBXO22	0.29728		GHR	0.470447
AKAP12	0.829994		MAP6D1	0.297119		FBLN1	0.470311
NRP1	0.829867		SHMT2	0.296242		LBH	0.469526
A2M	0.829708		ARHGAP11B	0.295725		TSPYL3	0.469446
MMP2	0.829591		MCM2	0.295362		S1PR3	0.469228
CAV1	0.829519		UBL7	0.295173		RUSC2	0.469053
PTRF	0.82942		CSK	0.294963		GAB3	0.468792
INHBA	0.829358		MYL3	0.293319		ARHGEF6	0.468521
GEFT	0.829313		CASC5	0.293236		PREX1	0.468243
SERPINF1	0.82862		H1FX	0.293215		LRRK2	0.468133
COL5A1	0.828313		AADAT	0.293168		SHE	0.467508
TNS1	0.827768		C11orf90	0.29292		LZTS1	0.467308
PABPC5	0.827342		SNRPD1	0.292075		FCN1	0.466964
FNDC1	0.826694		LGALS7	0.292039		PLXNC1	0.466895
THY1	0.826347		GRINL1A	0.291997		COL8A2	0.466895
GLT8D2	0.826233		SKA1	0.291858		TMEM204	0.46682
FEZ1	0.825899		CDR2L	0.291626		DAAM2	0.466673
MEIS3	0.825881		MYCN	0.291044		PLCL1	0.465803
LPHN2	0.825868		TIMM22	0.290914		ZNF471	0.465518
VASN	0.825703		CTXN1	0.290809		HEG1	0.465505
ITGA11	0.825478		BCDIN3D	0.290529		PABPC5	0.465405
CYP7B1	0.825427		LOC221710	0.2902		CALCRL	0.465259
VCAM1	0.825406		CDT1	0.290023		ZNF366	0.465065
NOTCH3	0.825265		WDR73	0.28886		BOC	0.464628
MYO5A	0.824306		PKM2	0.288708		GDF10	0.464392
NRP2	0.824184		PNMT	0.288249		MATN3	0.464358
GFPT2	0.823568		C9orf140	0.288088		TCF4	0.463926
FBLN2	0.823249		IPO4	0.287962		FNDC1	0.463596
GPNMB	0.822949		ZNF114	0.286779		FLT4	0.463398
DLC1	0.82257		MAP2K1	0.286407		OLFML1	0.462773
CERCAM	0.822371		TRIM71	0.285681		KIAA0495	0.462751
MRVI1	0.822033		BEGAIN	0.285288		MPDZ	0.462451
FAM20C	0.821913		B3GNT1	0.285261		PALM	0.462382
C12orf68	0.821807		AACSL	0.285001		FAM198A	0.46218
ARSI	0.821726		FOXM1	0.284887		STAB1	0.462031
KCNE4	0.821357		C2orf72	0.284701		HTR7	0.461939
KIAA1644	0.820733		MTHFD2	0.28467		GIMAP4	0.4617
IGFBP5	0.820592		DLX1	0.284213		SGCD	0.461584
LOC399959	0.820017		ZNF770	0.284122		RNF150	0.461402
ADAMTS12	0.819582		SULT1E1	0.284093		ITGBL1	0.461282
EFEMP1	0.819045		MAPK12	0.283903		CXorf21	0.460621
HHIPL1	0.818794		USP3	0.283513		TEK	0.460163
PTPRM	0.818717		C15orf39	0.283409		ARL10	0.460102
AOC3	0.818534		TBX3	0.283305		PABPC4L	0.459752
ITGA5	0.818415		SPRED1	0.283209		PDE1A	0.459728
SPOCK1	0.817929		UCK2	0.283163		GXYLT2	0.459604
COLEC12	0.817311		CENPM	0.282103		C11orf95	0.459568
HLX	0.817137		IGF2AS	0.281994		EVC2	0.459277
ENOX1	0.816749		TMPRSS5	0.281902		WASF3	0.458932
FAM129A	0.816606		MT1G	0.280944		ADAMTSL3	0.458232
MSC	0.816106		C1orf69	0.280314		EDIL3	0.458176
DNAJB5	0.816029		MORF4L1	0.280141		VCAN	0.457916
PXDN	0.815986		PIF1	0.280139		PDGFC	0.457868
ODZ4	0.81596		C15orf40	0.280102		RGS7BP	0.457867
VGLL3	0.815702		DLX2	0.280083		PDGFD	0.457811
DCLK1	0.815136		FAM82A2	0.280021		RCSD1	0.457411
PCDH7	0.814986		ARID3B	0.279443		FLI1	0.456934
RUNX1T1	0.814979		HOXC12	0.279439		C20orf117	0.45678
GLIS2	0.814284		EIF5A	0.279297		EML1	0.456746
RASSF2	0.814177		MRPL46	0.27924		RGL1	0.45667
BICC1	0.813585		KCNJ11	0.278532		DDR2	0.456519
LDOC1	0.813422		MTA1	0.278352		PLA2G15	0.456428
FIBIN	0.813374		EXO1	0.2781		FIGN	0.456313
SPG20	0.812976		TUBA1B	0.277625		PLA2G7	0.456302
BGN	0.812928		SCAND2	0.277597		CYS1	0.456231
RHOJ	0.812647		MTMR15	0.277298		ZNF135	0.456042
CCDC88A	0.812505		GMNN	0.27715		MPEG1	0.455967
PRR16	0.811981		BRI3BP	0.277078		NAP1L3	0.455825
SLC22A17	0.81191		WDHD1	0.276973		CCDC80	0.455757
DPYSL3	0.810586		BLM	0.276399		FSTL1	0.455718
MITF	0.810345		SUPT16H	0.276025		NCKAP1L	0.455714
MXRA5	0.810173		DTYMK	0.275825		FLRT2	0.455691
ISLR	0.810152		DTL	0.275733		COL8A1	0.455655
CHRD	0.810138		CATSPER2P1	0.275655		CXCL12	0.455527
BOC	0.81005		CLDN19	0.274693		PLEKHO2	0.455116
OLFML2B	0.809935		ABHD14A	0.274471		RERG	0.455069
KIAA0495	0.809664		SRP14	0.274411		ST8SIA1	0.45497
CSF1R	0.809587		C12orf57	0.273933		EVC	0.454771
PRICKLE1	0.809339		GDF11	0.272749		FCHSD2	0.454766
CDK14	0.809333		HIC2	0.272566		FPR3	0.454572
PODN	0.809072		WRAP53	0.272411		KCTD10	0.454515
LBH	0.807956		DIS3L	0.27222		FAM26E	0.454507
DAAM2	0.807798		C12orf34	0.272008		FBN1	0.454381
MEIS1	0.807603		TRNP1	0.271455		FNBP1	0.454332
PLEKHO1	0.807488		C15orf44	0.271313		SEMA5B	0.453866
NEXN	0.807414		NDC80	0.270803		PNMAL1	0.453548
LHFP	0.807176		SERF2	0.270768		ZNF671	0.45354
EMP3	0.806993		MCM5	0.270572		PTGIS	0.453423
THBD	0.806768		NIPA1	0.270148		COL14A1	0.453315
MAP3K12	0.806344		POLR3B	0.270085		GUCY1B3	0.453151
CTSK	0.806124		IGF2BP1	0.269669		LTBP3	0.452934
TGFB1	0.806021		FBXO22OS	0.269636		CALD1	0.452451
NHSL2	0.805842		H19	0.269513		ARMCX1	0.452451
PCOLCE	0.805609		C15orf61	0.269107		KCNN3	0.452403
GREM1	0.805566		PPIP5K1	0.26899		NEFH	0.452147
FLRT2	0.805148		ZNF232	0.268729		PDLIM3	0.452015
TSPAN4	0.804703		POLE2	0.268565		CNTN4	0.451974
CSGALNACT2	0.804636		CENPN	0.268462		DMD	0.451881
COL15A1	0.804407		SMARCB1	0.268236		FIBIN	0.451858
TMEM90B	0.804153		MAZ	0.26813		MRVI1	0.450642
KIAA1949	0.8041		RECQL4	0.268066		CDKL5	0.450496
FGF1	0.803784		RAD54B	0.267952		AOX1	0.450427
TRPV2	0.803077		BCAT2	0.267671		PYGO1	0.450161
P4HA3	0.802882		PUSL1	0.267579		ECM2	0.449889
NAP1L3	0.802307		AP1S3	0.26697		ZNF423	0.449574
THBS2	0.801625		C15orf41	0.266694		CD84	0.449441
HTRA1	0.801535		INO80	0.266592		ACP5	0.449364
ENTPD1	0.801367		CDK4	0.266489		EMILIN1	0.449245
FAM49A	0.801264		TROAP	0.266312		ELN	0.449072
IGFBP6	0.800914		JMJD7-PLA2G4B	0.265894		TNFAIP3	0.448972
SGIP1	0.800467		LTK	0.265789		MSRB3	0.448958
ST6GALNAC5	0.800437		EME1	0.265623		MAP3K12	0.448836
QKI	0.800391		ZNF592	0.26546		ELMO2	0.448765
WWTR1	0.800371		PLLP	0.265396		SCARA3	0.448437
MMP14	0.800071		RTTN	0.265264		CXCR7	0.448265
GPR68	0.800035		B4GALT2	0.265201		EFHD1	0.448055
LOX	0.799793		UBE3A	0.264947		MAN1C1	0.447754
DOK5	0.799517		MT1E	0.264899		MYLK	0.447552
HSPB2	0.799385		AEN	0.264779		PPP1R3C	0.447472
PDLIM3	0.799284		RTKN2	0.264719		CNRIP1	0.447468
A4GALT	0.79917		ARL2	0.264171		DZIP1	0.447419
PLXDC1	0.79909		C17orf53	0.264158		EHD3	0.447297
ZNF532	0.798937		UBR1	0.263831		DLG4	0.447132
MSN	0.798897		ARPP19	0.263524		JAM2	0.4471
TRO	0.79832		SIN3A	0.263474		LAMA4	0.446652
STARD8	0.798236		TMEM145	0.263436		ZIK1	0.445672
ARHGEF6	0.797933		KREMEN2	0.263395		RAB3IL1	0.445593
COL1A1	0.79768		SPINT1	0.262803		TSPYL5	0.445499
COL4A2	0.797613		SEC11A	0.262754		ZNF568	0.445349
FLNA	0.797093		VWCE	0.262722		CYSLTR1	0.445162
COL12A1	0.796433		CDH16	0.262587		RFTN1	0.44505
ECM2	0.796249		CHST13	0.262539		RORA	0.444875
RASL12	0.796015		PARP2	0.262466		SVEP1	0.444789
FILIP1L	0.795909		ARHGEF19	0.261941		STARD8	0.444728
COL18A1	0.795537		CHST14	0.261852		GPC6	0.444425
LRRC32	0.79503		SAC3D1	0.261682		SHISA6	0.444302
TIE1	0.793989		ATG9A	0.261663		P2RY13	0.444283
CPZ	0.7939		NCAPH	0.261596		ST8SIA4	0.444221
BEND6	0.793625		NUP188	0.261174		FHOD3	0.444206
ADAM12	0.793591		KIF22	0.261112		FGL2	0.443972
PDGFC	0.793431		MTFMT	0.260937		KCNJ8	0.443827
NACAD	0.793281		UNG	0.260859		FBXL7	0.443691
C3AR1	0.793248		VPS33B	0.260821		ATP10A	0.443681
PTPLAD2	0.792817		LY6E	0.260615		LOC644538	0.443615
NOX4	0.792682		CHAC2	0.260477		HTR2A	0.443574
ACTA2	0.792447		MASTL	0.260436		FAM13C	0.443075
VEGFC	0.792178		PSAT1	0.260103		C1S	0.442989
TWIST2	0.791771		VTCN1	0.259983		LPHN2	0.44264
BCAT1	0.791546		FAM69B	0.259391		DYSF	0.442491
HS3ST3A1	0.791153		CELSR2	0.259221		RASL12	0.442277
NID2	0.791067		C15orf37	0.25901		SCN4B	0.442076
ZBTB46	0.790278		SIVA1	0.259005		GPRC5B	0.441893
ITGAM	0.79022		EIF5AL1	0.258609		HEY2	0.441734
IGFBP7	0.790031		FANCA	0.258253		STON1	0.44171
NR3C1	0.789683		SERPINA4	0.258178		BNC2	0.441655
LRCH2	0.789037		ESPL1	0.258049		C10orf72	0.441588
LOXL2	0.78901		CDC42EP1	0.257997		LASS4	0.441585
FGF7	0.788863		PTPRU	0.257485		SYT11	0.441572
CYS1	0.788809		FAM131C	0.257236		PRTG	0.441507
ZNF667	0.788277		RPLP1	0.257204		PODN	0.441491
VASH1	0.788148		TRIM28	0.257121		MYOZ3	0.441316
FLI1	0.787357		CNNM3	0.257113		MARCH1	0.441308
ELOVL4	0.787215		HIST2H2AC	0.25689		FILIP1	0.441255
TRPS1	0.78716		MRPS11	0.256879		TFEC	0.44119
SPARCL1	0.787149		RRM2	0.256704		ZNF667	0.441147
PLXNC1	0.78682		PRIM1	0.256635		NEXN	0.441035
HSPA12B	0.786572		METTL12	0.256631		NRK	0.441024
KANK2	0.785855		ETFA	0.256464		RBMS3	0.440942
EHD3	0.785567		BIRC5	0.256453		USP51	0.440935
DFNA5	0.785276		DLGAP5	0.256385		HAS2	0.440915
LGALS1	0.784824		POLD1	0.25606		GPR141	0.440886
CD93	0.784787		CSNK1G1	0.255979		IL34	0.440812
ARMCX1	0.784602		HOTAIR	0.255904		TCEA2	0.440784
FBLN1	0.784082		SPTBN2	0.255588		JAM3	0.440659
ITGB3	0.783908		PKHD1	0.254984		FERMT2	0.440264
GALNTL2	0.783254		H2AFX	0.254327		ABCC9	0.440242
ADAMTS7	0.783082		KCTD1	0.254017		IFFO1	0.439742
AMPH	0.782863		PFAS	0.253232		FGF14	0.43971
COPZ2	0.782769		FAM171A2	0.253157		C3AR1	0.439684
LAIR1	0.782739		PSMA4	0.252996		ENTPD1	0.439579
LAPTM5	0.782545		CCNE1	0.252947		DOK5	0.439531
MMRN2	0.782382		NT5M	0.252549		TMEM26	0.439401
LOXL4	0.782227		NPM3	0.252461		FAT4	0.4394
NCAM2	0.78158		SFXN1	0.252457		ATP8B2	0.439278
HTR2A	0.781141		CDC25A	0.252303		EFS	0.439166
UBE2E2	0.780882		CDK2	0.25211		MNDA	0.439145
ANKRD35	0.780771		TXNL4A	0.251711		CSF2RA	0.438942
PRRX1	0.78061		SOX12	0.251701		CACNA2D1	0.438779
SLIT3	0.7806		WDR62	0.251691		CD163	0.438768
PMP22	0.780342		PPP5C	0.251685		ZNF154	0.43851
ELK3	0.780035		MYBBP1A	0.251485		NUAK1	0.438131
THSD7A	0.780018		DYX1C1	0.251457		TRIO	0.438116
PPFIA2	0.779722		CYFIP1	0.251302		GPRASP1	0.438103
POSTN	0.779628		L2HGDH	0.251281		ACSS3	0.438058
SORCS2	0.779552		PLCXD1	0.25117		TIMP3	0.438057
TEK	0.779462		PGAM5	0.250957		CILP	0.43794
MSR1	0.778917		THOC6	0.250874		ADAMTS12	0.437778
C15orf59	0.778717		VWA5B2	0.250474		TGM2	0.437715
PALLD	0.778609		SFXN2	0.250321		FAM49A	0.437643
DACT3	0.778498		DNAH2	0.250129		MAGEE1	0.437633
TSHZ2	0.778498		WNT10B	0.250008		TUSC3	0.437612
SIRPB2	0.77811		CBX2	0.24972		NID1	0.437472
ZNF469	0.778026		AIF1L	0.249541		C14orf132	0.437443
CYGB	0.777895		ZSCAN29	0.249335		ALDH1A3	0.437094
STK32B	0.777818		RAET1K	0.249191		WDFY4	0.43688
RGAG4	0.777511		CLPX	0.24919		GIMAP1	0.436759
KIF17	0.777435		WDR54	0.24914		SIGLEC7	0.436735
P2RX7	0.777283		ADNP2	0.249082		RNF180	0.436561
MDGA1	0.777203		NRGN	0.248864		C7orf58	0.436531
HTRA3	0.777076		RSL24D1	0.248759		ZNF570	0.4364
MFAP4	0.777		FANCE	0.248759		DAB2	0.436356
FAM180A	0.776896		POLE	0.248452		MRAS	0.43627
LMOD1	0.776625		RPS17	0.248354		SLIT2	0.436241
CD248	0.776402		TUBB	0.248314		FGD5	0.435838
PKD2	0.776087		CENPO	0.248303		LGI4	0.435652
TAGLN	0.776063		C1orf135	0.248211		TTC7B	0.435632
GAS1	0.775977		PLDN	0.248094		CHST2	0.435235
ADCY2	0.775954		LINGO1	0.247983		GUCY1A3	0.435235
KLHL4	0.775245		GEMIN4	0.247641		ARAP1	0.435216
GPR1	0.775043		TMEM20	0.247607		SALL2	0.435019
FAM20A	0.77478		GDAP1	0.247412		CMTM3	0.434845
WIPF1	0.774713		COQ10A	0.247253		COL4A2	0.434836
PDPN	0.774312		BUB1	0.247201		SIRPB2	0.434788
FPR3	0.774261		CAMK2N2	0.246884		TIE1	0.434785
TIMP3	0.774096		PRMT5	0.246866		ZNF677	0.434747
SIGLEC9	0.774061		ANLN	0.246864		CCDC8	0.434005
CTHRC1	0.773801		TM7SF2	0.246809		BHMT2	0.43385
SEPT4	0.773355		TTC5	0.246724		HHIPL1	0.433711
S1PR1	0.773266		DCI	0.246651		MMRN2	0.433622
BASP1	0.77325		C11orf9	0.24655		PGR	0.433595
TNC	0.773032		C17orf81	0.246548		ARHGAP15	0.433446
FAM19A5	0.773026		CCDC85C	0.246091		HSPA12A	0.433105
IFFO1	0.772696		NCAPD2	0.245951		CD33	0.4331
ANK2	0.772685		CHEK1	0.245778		FN1	0.433021
LOXL1	0.772579		DGCR5	0.245026		HSD17B6	0.432946
PDCD1LG2	0.77256		ZNF695	0.244943		FMNL3	0.432927
LRRC25	0.77241		IGSF9B	0.244923		KLHDC8B	0.432845
SLC9A9	0.772124		TMEM85	0.244473		PLIN2	0.432832
NTM	0.771887		RANGAP1	0.244375		DOCK2	0.432759
TCEAL7	0.771883		ANXA10	0.244308		VSIG4	0.432732
GPR162	0.771639		RAD51L3	0.244303		C10orf128	0.432339
F2R	0.771422		HELLS	0.244253		GAS7	0.43215
LRRC8C	0.771169		RFC5	0.244098		MYO1F	0.431998
MYLK	0.771093		C19orf26	0.243989		COMP	0.431949
NUAK1	0.770788		CDC45	0.243982		SYNPO	0.431882
CHST11	0.770726		HJURP	0.243566		GIMAP7	0.43167
ZIK1	0.770622		KITLG	0.243488		IL1R1	0.431616
LOC400043	0.77046		GSG2	0.243448		ITGA11	0.431605
COL14A1	0.770289		CDCA5	0.243358		GP5	0.431542
SPI1	0.770108		TRIP13	0.243237		CSF2RB	0.431405
PHLDB2	0.770035		C18orf55	0.243222		PDGFRB	0.431369
PRDM6	0.769812		LSMD1	0.24313		EDNRA	0.430957
DPYD	0.769456		FEM1B	0.242946		MRC1	0.430561
SHE	0.769293		FXN	0.242294		ZCCHC24	0.430527
JAM2	0.769256		CCNF	0.241876		PRAM1	0.430474
PDE1A	0.768929		NCAPH2	0.241699		HECW1	0.430106
TMEM204	0.768539		CHAC1	0.241574		LRRC25	0.429857
PLXDC2	0.768369		LGALS7B	0.241362		SERPINF1	0.429707
TMEM119	0.767862		PKMYT1	0.241148		CD28	0.429582
PTGIR	0.767808		MORN3	0.241107		DSEL	0.429429
CSDC2	0.767639		ZCCHC3	0.240941		GPNMB	0.429318
TGFB1I1	0.767048		UHRF1	0.240448		ATP1B2	0.429266
HECW1	0.766947		HMGA2	0.240151		RTN1	0.429221
MOXD1	0.766915		KIF11	0.240052		LRCH2	0.429163
CD163	0.766559		GTSE1	0.239839		ZNF454	0.429136
HSD17B14	0.766364		VPS18	0.239688		ZNF835	0.429094
NTNG2	0.766078		UAP1L1	0.239649		ADAMTS7	0.428936
C16orf45	0.765384		C15orf24	0.239585		SIK3	0.428712
GLI1	0.76536		BBS4	0.239501		THBD	0.428586
BCL6B	0.765288		SLC43A1	0.23949		NLRC4	0.428575
CD86	0.765202		PIAS1	0.239443		PLAGL1	0.428143
PTGER3	0.765112		SDR39U1	0.238918		ST6GAL2	0.427783
LZTS1	0.764532		DMKN	0.238716		CCR4	0.427646
S1PR3	0.764257		CNPY1	0.2385		FOLR2	0.427624
TNFSF4	0.764243		DPF1	0.23833		MFAP2	0.427577
MMP16	0.764231		QSOX2	0.23831		NMUR1	0.427574
CHST3	0.764151		EIF2C2	0.238035		SYDE1	0.427405
MS4A4A	0.764063		TACC3	0.237918		FBLN5	0.427403
PABPC4L	0.76405		C16orf53	0.237149		GALNTL1	0.427214
CNTN4	0.763939		MT1H	0.237053		SEPT4	0.427181
JAZF1	0.763851		CA8	0.236728		ZFPM2	0.427106
MFRP	0.763481		IREB2	0.23672		EGR2	0.427027
PGR	0.763452		CDC20	0.236677		SLIT3	0.426837
RBMS3	0.763206		TPCN2	0.236584		PLXDC1	0.426786
CXorf36	0.763081		NRM	0.236522		SNX18	0.426767
VSIG4	0.76301		DNA2	0.23648		NCOA3	0.426739
C5AR1	0.762822		POMT2	0.23637		MCC	0.426645
FXYD6	0.762591		GRIN1	0.236167		PRKD1	0.426594
C13orf33	0.762311		ZNF534	0.236121		FCGR2C	0.426267
MYL9	0.762115		ZKSCAN2	0.235773		HRH2	0.426105
TYROBP	0.762054		GPR148	0.235721		LRRC32	0.425948
SLAMF8	0.761953		DBN1	0.235679		SARDH	0.425785
ITGB2	0.761951		HRK	0.235552		HERC5	0.425765
RNF180	0.761872		HEXIM1	0.235424		ELMO1	0.425649
FAP	0.761863		MESDC1	0.235286		HSPA12B	0.425346
CSF1	0.76164		FAM158A	0.235126		ENPP2	0.425306
RASSF8	0.761617		TIMELESS	0.235097		SFRP4	0.425174
FBLN7	0.761401		TAF5	0.234868		S1PR1	0.425163
CLEC14A	0.760932		CEP152	0.234798		EMCN	0.425146
FLT4	0.760879		DDX11	0.234601		MS4A7	0.424958
CHSY3	0.76017		TMEM99	0.23457		ISM1	0.424808
ADAMTS10	0.760031		STK25	0.234455		TLR8	0.42476
FILIP1	0.759932		C1orf64	0.234054		ADCY5	0.42474
SYNE1	0.759388		ZBTB42	0.233892		BEST1	0.424705
MAP1B	0.75919		TSR1	0.233728		ZDHHC15	0.424701
BVES	0.759186		XKR7	0.233634		FXYD6	0.424528
PECAM1	0.758935		DHRS13	0.23361		FRMD6	0.424488
CD33	0.758917		FAM64A	0.233457		P2RY8	0.424384
PLN	0.758773		NLRX1	0.233417		SLC46A2	0.424343
TGFB3	0.758502		PSMB5	0.233364		PIK3R5	0.424326
KLHL5	0.758308		THAP7	0.233336		WIPF1	0.424322
ZFHX4	0.758204		UBE2S	0.233185		PNMAL2	0.424307
LDB2	0.757949		C9orf100	0.233169		SDC2	0.424192
GIMAP8	0.757456		NOP56	0.233048		CYBB	0.424021
ZDHHC15	0.757441		BCL2L12	0.233031		CILP2	0.424009
GIMAP4	0.757157		NDNL2	0.23302		CCR8	0.423963
CNTNAP1	0.757133		CCDC138	0.232965		MAP4K2	0.423944
HSPB8	0.756921		GGCX	0.232959		GPR1	0.423849
ASPN	0.756652		ZFPM1	0.232889		CHRD	0.423718
SIGLEC7	0.756568		CRABP2	0.232803		ACTA2	0.423702
HRH2	0.756093		TP53TG3B	0.232308		IGFBP5	0.423626
CYP27C1	0.755986		YIF1B	0.232141		RGS18	0.423617
ARHGAP31	0.75589		NGRN	0.232096		OGN	0.423411
PLXNA4	0.755829		PPIL1	0.231985		SLCO3A1	0.423365
DOK6	0.755764		RNF111	0.231858		GAL3ST4	0.423178
CALCRL	0.755697		PHF19	0.231762		NUDT10	0.423121
PCDH12	0.755357		TK1	0.231594		BTK	0.423001
FCGR1B	0.755311		GEMIN7	0.231563		GEFT	0.422981
SALL2	0.755226		HDDC3	0.231535		IGFBP7	0.422876
ARHGAP20	0.75518		SNRPD3	0.231526		CLIC4	0.422821
HAVCR2	0.755101		FAM57A	0.231492		ANTXR1	0.422658
FCER1G	0.754693		LOC100133545	0.230958		TLR2	0.422505
OPRL1	0.75468		RBM14	0.230923		ARHGAP25	0.422238
PREX2	0.75457		ZFP106	0.230848		LAIR1	0.421958
HMCN1	0.754404		CHAF1B	0.230791		SEMA3G	0.421843
FIGN	0.754068		DSCC1	0.23071		MN1	0.421823
UBE2QL1	0.753869		ULBP2	0.230467		SCARF1	0.42178
PTHLH	0.75369		KIF18A	0.230313		FAM101B	0.421766
ETS1	0.753201		GALK1	0.230279		TTC28	0.42167
MYCT1	0.753102		NRSN2	0.230233		HCLS1	0.421633
ERG	0.7531		BEND3	0.23001		CD180	0.421593
CDH2	0.75257		COPS2	0.22988		C20orf160	0.421413
CALHM2	0.752298		ANP32E	0.229826		SH2D3C	0.421199
CMKLR1	0.752258		CDKN3	0.229629		VIM	0.42116
CD4	0.751768		FLJ30679	0.229622		C1R	0.421021
ARL4C	0.751353		BCL7A	0.229536		PREX2	0.421002
SPON2	0.751294		ZNF280D	0.229386		OLFML2B	0.420801
NLGN4X	0.751196		WBP11	0.229182		CYYR1	0.420724
TNFAIP6	0.751155		C20orf27	0.229003		FAM129A	0.420643
CLEC1A	0.750902		MT2A	0.228993		MOCS1	0.420536
NCKAP1L	0.750474		C18orf54	0.228878		KLHL5	0.420455
GPR116	0.750445		TMEM201	0.228823		PTCH2	0.42033
CHST15	0.750436		GPR3	0.228551		ANKRD44	0.420265
KCND2	0.750265		PDCD7	0.228509		REEP1	0.420141
REM1	0.750256		SMAD6	0.228348		GLIPR2	0.420034
LILRB2	0.750228		TSFM	0.228014		C6orf186	0.419977
LY96	0.750053		SC65	0.227809		UVRAG	0.419772
COL11A1	0.749958		FGF8	0.227707		PHYHIPL	0.419707
HOPX	0.749922		MED6	0.227656		GPR162	0.41964
MGP	0.749912		COMMD4	0.227492		LILRA1	0.4196
MS4A7	0.749853		ULBP3	0.227047		CBX6	0.419315
CYBRD1	0.749698		RACGAP1	0.226982		ARHGAP28	0.419301
PALM	0.749612		VGF	0.22646		ARHGEF15	0.419257
ADAM23	0.749589		ZWINT	0.226198		SIGLEC10	0.419142
DZIP1L	0.74955		CDC7	0.226152		NALCN	0.419081
ODZ3	0.749258		ARIH1	0.225994		HIC1	0.418963
CTGF	0.748735		E2F7	0.225985		ATP8B4	0.41888
FCGR3A	0.748591		MRPS26	0.225945		COL4A1	0.418869
CLEC2B	0.748513		FEN1	0.225894		SLC22A17	0.418827
PILRA	0.748475		WNT3	0.225885		C5AR1	0.418734
ENG	0.74807		CDH7	0.225726		ETNK2	0.418709
FCGR1A	0.747894		CDCA3	0.225676		PCDH12	0.418616
SPSB1	0.747714		EIF3J	0.225663		LOXL3	0.418521
DGKI	0.747544		SOAT2	0.225621		ABI3	0.41845
RASGRP3	0.747441		HIST3H2A	0.225564		RELN	0.418402
CLEC7A	0.74739		TJP1	0.225478		CHST11	0.418301
GIMAP6	0.747134		SLC25A21	0.225456		EFEMP2	0.418269
FMNL1	0.74676		EXOSC2	0.225456		ZNF569	0.418269
SV2A	0.74675		TRMT112	0.225348		AXL	0.418202
NNMT	0.746742		KISS1R	0.225241		CLEC10A	0.418078
TM6SF1	0.746698		GP2	0.224979		RASGRP3	0.417986
DOCK10	0.74669		ARC	0.224676		HHIP	0.417942
MEF2C	0.746382		ZNF488	0.224672		CLIP4	0.417915
TUSC3	0.746361		POLR2L	0.224665		RENBP	0.417856
GNG2	0.746281		PYCRL	0.224665		KIF3C	0.417796
HCK	0.745316		RFX7	0.224484		NPTXR	0.417752
MRC1	0.745037		KCNQ2	0.224359		CLIP3	0.417739
GJA1	0.745017		FGFR3	0.224355		PAK3	0.417713
TWIST1	0.744763		HES4	0.224088		C6orf174	0.417687
TUB	0.744577		KLHL25	0.223714		PEG3	0.417602
SLC12A4	0.744112		KCNH5	0.223662		CCDC89	0.41746
FCGR2B	0.743442		ISYNA1	0.223625		ODZ4	0.417427
ABCC9	0.742983		KRT13	0.223541		ABCA6	0.417263
CCL2	0.742569		NHS	0.223513		COL3A1	0.41724
CD34	0.742418		FAM103A1	0.22343		OLFML2A	0.417202
SLC45A1	0.741989		?|90288	0.223407		LILRB1	0.417017
KIAA1755	0.741904		FAM128B	0.223357		FOXN3	0.416967
KIRREL	0.741625		WDR34	0.223328		SIRPA	0.416938
ALOX5AP	0.741495		CKS1B	0.223304		TGFB3	0.41683
NLGN2	0.741484		RPS6KB2	0.223248		APBB1IP	0.416769
SGCE	0.740982		CCND1	0.223206		TRIL	0.416713
MS4A6A	0.740325		MCAT	0.223067		AMPH	0.416617
FGR	0.740279		EIF4A1	0.222898		LRRC15	0.416485
TUBB6	0.740218		RFC2	0.222894		AOC3	0.416432
PRPH2	0.740067		HNRNPC	0.222773		SCHIP1	0.416153
PLAT	0.740043		FANCM	0.22257		ANKRD6	0.416066
STAB1	0.739982		TMEM180	0.222453		NPR1	0.41594
ITGA4	0.73989		MAGEF1	0.222422		SIRPB1	0.415918
RGMA	0.739629		IPO9	0.222408		NOTCH3	0.415847
ARHGEF15	0.739563		ULK3	0.222257		BCL6B	0.415673
TMEM47	0.73931		BRF1	0.222236		VCAM1	0.415667
OLR1	0.739162		SYT8	0.221845		MGP	0.415629
GGTA1	0.739162		XPO1	0.221774		ITGB2	0.415284
PCDHGA12	0.738927		ONECUT2	0.221571		C17orf87	0.415197
COL4A1	0.738804		TMOD3	0.221523		FOXP3	0.415071
MNDA	0.738627		TEX13B	0.22145		SMTNL2	0.415015
CD14	0.738498		INSM1	0.221442		GJC1	0.414786
CYBB	0.738175		CDCA2	0.221252		NR3C1	0.414754
DYSF	0.738027		SETD8	0.221219		GNG2	0.414655
PNMAL1	0.737806		BCAM	0.221131		GLI1	0.414458
PRAM1	0.737751		OC90	0.220852		HTRA4	0.414401
LILRB4	0.737437		C21orf67	0.22085		ADAM17	0.414383
GDF6	0.737428		SRM	0.22084		MMP16	0.414318
CYYR1	0.737133		LOC100128191	0.220746		ADAP2	0.414171
FCGR2A	0.736863		C15orf17	0.220723		TSPAN2	0.413953
TNFSF13B	0.736853		ADSL	0.220712		FGF1	0.413917
ELTD1	0.73685		MPHOSPH9	0.220434		SPG20	0.413783
CCR1	0.736407		FAM189B	0.220357		ZNF418	0.413767
GJD3	0.73629		CNP	0.22031		IGSF6	0.413749
HVCN1	0.736114		C18orf56	0.220123		NRXN3	0.413659
AFAP1L1	0.73597		KIF20A	0.220054		DFNA5	0.413615
FAM124B	0.735968		TMEM62	0.220002		IGDCC4	0.413545
LSP1	0.735879		CNDP1	0.219895		SIGLEC5	0.413528
MAGED4B	0.735829		NIPSNAP1	0.219881		ZNF781	0.413434
HEYL	0.735699		ACPL2	0.219615		DNAJB5	0.413368
NDN	0.735697		LOC283174	0.219519		FXYD1	0.413273
CPEB1	0.735664		SENP3	0.219217		GAPT	0.412966
DPEP2	0.73545		PSRC1	0.219166		CXorf36	0.412938
SLIT2	0.735333		C3orf21	0.219108		RAB31	0.412909
LRRC15	0.735289		MAPKBP1	0.219089		KCNE4	0.412786
COL10A1	0.735145		RANBP1	0.219017		LHFP	0.41268
HAND2	0.735035		PHF17	0.218987		OPRL1	0.412602
FGD5	0.734825		APEX1	0.218759		MXRA5	0.412561
PTGIS	0.734482		AMBN	0.218748		C12orf59	0.412422
MEOX2	0.734387		FANCD2	0.218645		SIPA1	0.412204
C1QC	0.734023		RAN	0.2186		FEZ1	0.412144
ST8SIA4	0.73385		NEUROG3	0.218352		SLC6A6	0.412138
LYVE1	0.733734		MIF	0.218275		LSAMP	0.412123
NKX3-2	0.733584		CDK5R1	0.218273		SCUBE3	0.412123
PDLIM4	0.733348		PYGO2	0.218244		FGFR1	0.412028
TMTC1	0.733287		NKAIN1	0.218243		RASSF4	0.411865
BHMT2	0.733157		FAM75A5	0.217933		PKD2	0.411727
SLC24A3	0.732827		C19orf48	0.217884		KCNJ5	0.411716
PIK3R5	0.732768		DLX4	0.217847		MPP1	0.411655
FAM127C	0.732358		C1orf86	0.217779		PCDH17	0.411604
STX11	0.732314		KCNK7	0.217779		RAPGEF1	0.411573
ST8SIA1	0.732285		NTSR1	0.217717		FZD7	0.411564
LILRB1	0.731912		SARS2	0.21751		GPR116	0.411519
PRKD1	0.731911		TMED3	0.217423		NACAD	0.41151
C9orf110	0.731892		C18orf22	0.217364		AKT3	0.411457
PAPPA	0.731841		INHA	0.217239		SNAI2	0.411279
LIX1L	0.731703		LOC80154	0.217078		THBS2	0.411208
MCAM	0.731271		RNMTL1	0.216958		EVI2A	0.411091
CNTN1	0.731139		CCNA2	0.216928		ZNF660	0.411055
C3	0.731128		PLK4	0.216857		STRA6	0.410846
PIP4K2A	0.730772		UNC45A	0.216786		CLEC7A	0.410743
EVI2A	0.730711		FSCN1	0.216606		MAP1B	0.410415
SDK1	0.730587		CAD	0.216592		TMEM119	0.410384
SH2D3C	0.730416		FANCG	0.216524		OSMR	0.410349
PCDHGB7	0.730273		DUSP5P	0.21648		INHBA	0.410214
MEX3B	0.729943		EPOR	0.216422		KCNAB2	0.410191
FZD4	0.729942		ATAD2	0.216282		DOCK4	0.40986
TNFSF12	0.729544		PBK	0.216152		NFATC2	0.409811
RASGRP4	0.72951		ZNF609	0.216013		CD93	0.409643
SV2B	0.729422		MRPS2	0.215629		LY86	0.409483
NID1	0.729281		NCAPG	0.215626		DPT	0.409481
LILRB3	0.729247		LEPREL2	0.215331		DPEP2	0.409474
YPEL4	0.728991		GPAA1	0.215248		GNAO1	0.409327
CPT1C	0.728921		TTLL12	0.215224		FZD4	0.409319
KCNK13	0.728816		SEH1L	0.215071		SPSB4	0.409258
LOXL3	0.72881		FAM38A	0.215056		MAP6	0.409245
TLR7	0.728458		NIPA2	0.214946		TMEM200C	0.409128
AIF1	0.728448		ALOX12B	0.214764		PRELP	0.409041
NFATC1	0.728297		ARHGEF4	0.214675		HRC	0.408946
PTGFR	0.728209		PCNA	0.214641		IL10RA	0.408895
FAM38B	0.727975		DDX54	0.214594		C3orf18	0.408828
RERG	0.727744		CITED1	0.214579		ADAMTS5	0.408698
LY86	0.727627		TM7SF3	0.214462		FAM20A	0.408654
ATP2B4	0.727482		IDH2	0.214317		TMEM100	0.408201
ABCA6	0.727424		MOCOS	0.214162		CCDC102A	0.408114
SRGN	0.727295		FAM75A3	0.213829		MAGEH1	0.408091
SLC1A3	0.727221		MED31	0.213818		TSPAN9	0.408026
FN1	0.727039		PNPLA3	0.213785		CLEC14A	0.407936
FCGR2C	0.726667		SMTNL2	0.213695		TRO	0.407908
C1orf162	0.726519		ARNTL2	0.213499		AMOTL1	0.407836
FAM70A	0.726403		CHSY1	0.213451		C9orf71	0.407594
SIGLEC5	0.725748		DLK2	0.213248		ZNF331	0.407349
MFAP5	0.725245		IMP4	0.213232		MYCT1	0.40728
SFMBT2	0.725185		EXOSC4	0.213152		LMOD1	0.407027
C1QB	0.724899		SIP1	0.212941		FAM168A	0.407013
GLRB	0.724473		PTPN14	0.212815		ZNF582	0.406937
CHST1	0.724252		SLC25A22	0.21263		CTSF	0.406868
CSF2RB	0.724101		PHLPP1	0.21257		LPPR4	0.40657
LILRA2	0.723968		CPSF4	0.212471		NFAM1	0.406538
PPP1R3C	0.723954		NARG2	0.212118		PGCP	0.406383
MAGEL2	0.723855		THOC1	0.211953		ANK2	0.406349
EDIL3	0.723811		KRT9	0.211913		PDZD2	0.406249
TRPV4	0.72365		C17orf105	0.211858		SV2A	0.406035
TPST1	0.723256		S100A3	0.211796		FAM110B	0.406012
ITPR1	0.722911		JMJD8	0.211762		BASP1	0.406011
LRRC4C	0.72263		PA2G4	0.21173		ASAM	0.405976
CYTH4	0.722594		BLOC1S2	0.211614		PLD4	0.405892
TLR1	0.722468		AQP11	0.211607		SPI1	0.405817
CILP	0.722408		ISL1	0.21148		LTBP2	0.405751
THBS1	0.722193		CIT	0.211238		CDH23	0.405448
LATS2	0.721651		CEP78	0.211204		MAGED4B	0.405289
GNG11	0.721348		LY6D	0.21119		ADPRH	0.405248
PLCL1	0.7212		BAG2	0.211073		SDPR	0.40523
ADAMTS3	0.721185		MAP3K9	0.210964		SPARCL1	0.40503
APBA2	0.720725		LPPR1	0.210932		HCK	0.404951
MN1	0.720504		LOC400657	0.210777		TNFSF8	0.404944
RCN3	0.720428		C6orf147	0.210659		SORCS2	0.404845
CCBE1	0.720422		RBP3	0.210613		ASAP1	0.40481
PDE2A	0.720023		RHBG	0.210544		EFHA2	0.404506
CAMK1G	0.719849		POP5	0.210483		MAPK10	0.404462
ITGAX	0.719737		TIGD3	0.210315		PTGER3	0.404389
LPPR4	0.719611		TRPV6	0.210283		NIPSNAP3B	0.404381
B4GALNT1	0.719494		FAM161A	0.210255		ZNF208	0.40427
DOCK2	0.719062		TULP1	0.209805		MYL9	0.40425
CD109	0.719018		C6orf122	0.209773		GPR176	0.404212
SYPL2	0.718362		ERCC2	0.209654		C20orf103	0.404186
ALPK2	0.718151		HOXD4	0.209492		FGF7	0.404021
LST1	0.718028		NDUFV2	0.209281		CFH	0.403929
HSD11B1	0.717829		TTC9B	0.209246		PPFIA2	0.403882
ZNF512B	0.717582		SHF	0.209127		SLC45A1	0.403792
ITGAV	0.717565		DUSP7	0.209109		ZFP82	0.403535
EML1	0.717417		PCBP2	0.209044		THSD7A	0.40351
SLC2A3	0.717187		TRPM7	0.208989		THY1	0.403447
BTK	0.717135		MCM7	0.20889		CD34	0.403443
NUDT11	0.717039		PARP1	0.208889		CCDC3	0.403338
NKAPL	0.716989		RCCD1	0.208827		P2RY12	0.403316
TMEM140	0.716893		TRIM7	0.208631		ZNF521	0.403123
TRPC6	0.716688		NAT8L	0.208606		CDH5	0.403106
HCLS1	0.716573		KIF18B	0.208588		SPARC	0.403082
CDH5	0.716242		FAM128A	0.208576		RGMA	0.403036
NPR1	0.716024		ADAM10	0.208567		MSR1	0.403024
PCDH17	0.716019		MCM4	0.20848		CNN3	0.402885
SEMA6B	0.715585		C8orf30A	0.208429		C1QC	0.402796
NAV3	0.715275		SLC4A2	0.208209		GIMAP5	0.402697
TMEM26	0.715269		FUT1	0.208071		ADCY2	0.402654
FCN1	0.71502		ILF3	0.208061		SULF1	0.402608
SIGLEC1	0.714929		C8orf37	0.208054		COL5A2	0.402493
CRIP2	0.714816		EGFL7	0.207734		GYPC	0.402428
GIMAP1	0.714767		CYB5A	0.207707		HDGFRP3	0.402377
EGR2	0.714651		C1QBP	0.207672		CD53	0.401824
IL10RA	0.714649		SLC25A11	0.207608		LDOC1	0.401744
SFRP4	0.714584		GYS1	0.207369		MAFB	0.401731
ADAMTS16	0.714532		DNAJC9	0.207322		ASPN	0.401713
ITGA1	0.714498		MAD2L2	0.207283		MCAM	0.401691
ZNF135	0.714385		CCDC99	0.207054		CYP1B1	0.401638
SCHIP1	0.713661		CHTF18	0.207046		FILIP1L	0.401632
TLR8	0.713107		GPSM1	0.207025		CRISPLD1	0.401418
NUDT10	0.712857		PLK1	0.20685		RYR1	0.401321
GJC1	0.712844		CASKIN1	0.206816		CNPY4	0.401292
CACNA1H	0.712593		HCN2	0.206742		TMEM200B	0.40127
SLA	0.71252		C1orf183	0.206725		PIK3CG	0.401249
RAI14	0.712372		KLF13	0.206674		COL6A3	0.401159
CD300LB	0.71228		MTP18	0.206523		CPXM2	0.401056
PALMD	0.712148		RPL17	0.206465		GLT8D2	0.401001
FZD1	0.712023		FLJ42875	0.206294		TAGAP	0.400995
CLIC4	0.711982		MND1	0.205961		CNTN1	0.400836
GIPC3	0.71169		ZNF628	0.205951		SIGLEC9	0.400777
ADAMTSL3	0.711662		FBXW10	0.20586		SGIP1	0.400702
CAV2	0.711653		SENP8	0.20582		DCN	0.40069
C1QA	0.711414		SNX22	0.20581		FHL1	0.400682
FHL1	0.711079		RCN2	0.205804		CTSK	0.40067
FCGR1C	0.710934		XRCC2	0.205777		SAMD14	0.40064
PDE1B	0.710857		LOC644165	0.205768		NAP1L2	0.400411
KCNMB1	0.710828		CDC6	0.205364		SCN2B	0.400354
CLEC11A	0.710812		SHCBP1	0.205253		RASGRP4	0.400301
PRELP	0.710797		FAM75A2	0.205205		TCEAL7	0.400258
LCP2	0.710729		VPS39	0.205144		PARVG	0.400149
JPH2	0.7106		ERH	0.205139		LYVE1	0.400144
CECR1	0.710489		GPR114	0.205075		DYNC1I1	0.400026
ST3GAL6	0.710351		LOC222699	0.205007		PDE2A	0.399801
GEM	0.710341		C8orf55	0.204924		ITGAM	0.399377
CD84	0.710276		CHP	0.204879		MFAP4	0.399284
DPT	0.710266		CTPS	0.204877		CLEC4A	0.398872
SETBP1	0.710154		AKT1	0.204673		FYB	0.398854
CNN1	0.710151		PRPSAP2	0.204666		NLGN4X	0.398671
CPXM1	0.70994		TMEM185B	0.204629		WTIP	0.398487
CLIC2	0.709887		P4HA1	0.204575		NRP1	0.39847
LRRK2	0.709804		SLC4A5	0.204415		LCP2	0.398369
EFHA2	0.709711		FLJ46361	0.204258		UNC5B	0.398175
RAB3IL1	0.709678		NEK2	0.203739		TIGD7	0.398082
PDZRN4	0.709537		ING5	0.203518		NEGR1	0.398079
LOC728392	0.709179		ORC1L	0.203432		SYNPO2	0.398005
OLFML2A	0.708951		HNRNPF	0.203394		MYL3	0.397965
PAMR1	0.708686		GSTP1	0.203288		MS4A4A	0.397856
SCN1B	0.708374		CD276	0.203255		CDO1	0.397827
ABI3	0.708299		TRMT2A	0.203126		TMEM47	0.397778
ECSCR	0.708243		MTMR10	0.20308		SH2B3	0.397745
C1orf38	0.708227		PIH1D1	0.203058		RAB34	0.397736
TREM2	0.708214		HAGHL	0.203046		ZNF641	0.397597
PLEKHG2	0.708142		RBBP8	0.202885		GLI3	0.397442
MAP7D1	0.707955		ALOXE3	0.20283		LRRC4C	0.397338
CD300A	0.707848		ATP5A1	0.202789		FAT3	0.397087
TNXB	0.707392		ZNF771	0.202783		CD86	0.39705
PDGFB	0.707275		RHBDD3	0.202509		LAPTM5	0.397034
MPEG1	0.70703		LRWD1	0.202489		LOC149837	0.39702
SLC15A3	0.706984		FAM72B	0.202454		SYNE1	0.397006
LILRA6	0.706881		KREMEN1	0.202399		CD300LB	0.396907
MYO1F	0.706796		ZBTB8A	0.202359		LAYN	0.39672
GSTM5	0.706794		FAM81A	0.202314		PTPRC	0.396658
ANGPT1	0.706739		IMPA2	0.202269		PLN	0.396649
CLEC5A	0.706575		PRMT1	0.20191		COLEC12	0.396482
GRASP	0.706498		TRNAU1AP	0.201882		KANK2	0.396395
APCDD1L	0.706202		BLMH	0.201871		BHLHE22	0.396214
HGF	0.705797		BOLA3	0.201845		SOX5	0.39621
CHN1	0.705774		PAGE2	0.201719		BCAT1	0.396106
GPR183	0.705347		KIF1C	0.201675		MFAP5	0.395874
C10orf128	0.705323		POLDIP3	0.201661		CDH11	0.395579
GJA5	0.704742		PCCB	0.201559		DLC1	0.395453
ADAMTS1	0.704444		CDK1	0.201557		C21orf34	0.395437
FPR1	0.704408		STRN3	0.201515		CYSLTR2	0.395322
RSPO3	0.70413		SURF2	0.201475		F2R	0.395114
F13A1	0.704047		DEPDC1	0.201408		CCL2	0.395035
ANGPTL1	0.703936		CXXC1	0.201316		LOC399959	0.395017
CD53	0.703741		MREG	0.201157		FCGR1B	0.395016
MDFIC	0.703625		KDM4DL	0.201142		ADORA2A	0.394958
UNC5B	0.703592		C17orf96	0.20092		ITGA8	0.394938
SLC8A1	0.703572		PCBP1	0.200902		FAM171B	0.39491
LAMC1	0.703492		KIAA0802	0.2008		NDN	0.394822
SFRP1	0.703456		HABP2	0.200543		FMN2	0.394718
CTSL1	0.703442		STX1A	0.200345		ZFHX4	0.394586
TLL1	0.703115		GNAZ	0.200336		IQSEC1	0.394565
FAM171B	0.702775		CHRNB2	0.200244		AFAP1L1	0.39453
EVL	0.702744		DISP2	0.200234		CLSTN2	0.394511
SSPN	0.702502		ZNF389	0.200205		ADAMTS10	0.394468
HSPG2	0.702466		CDCA8	0.200187		GFRA2	0.394464
LRRC33	0.702274		FHL3	0.199845		MRC2	0.39443
GNAO1	0.702146		RNMT	0.199743		SIGLEC8	0.394422
EBF1	0.701994		DSCR8	0.199739		SNCAIP	0.394374
DOK2	0.701929		C17orf82	0.199735		PGM5	0.394322
LRFN5	0.701791		FZD3	0.199637		SLC1A3	0.394219
HAPLN3	0.701327		KCNH3	0.199625		RAI14	0.394072
TUBA1A	0.701203		ATP6V1B1	0.199526		LAMC1	0.393757
MFAP2	0.701184		CPLX1	0.199507		UNC5C	0.39373
WTIP	0.701002		TUBB8	0.19936		SAMHD1	0.393729
TFEC	0.700724		ETV5	0.199319		PDZD4	0.393694
SLFN11	0.700542		C6orf208	0.199297		TMTC1	0.393489
RARRES2	0.700502		NUF2	0.199099		C15orf59	0.393222
ZNF835	0.700307		ZC3H10	0.198986		PLXNA4	0.393212
FLJ42709	0.700246		DLST	0.198981		PDGFRA	0.393205
KLHL38	0.700211		WIBG	0.198939		NAV3	0.392966
RORA	0.700183		IL27RA	0.198745		TBC1D2B	0.392933
LAMB2	0.70006		TEAD4	0.198683		LILRB4	0.392865
CRISPLD1	0.699813		RASL10B	0.198591		CAP2	0.392805
PDLIM7	0.699651		KLK13	0.198202		FAM70A	0.392703
FAT4	0.699622		PAX4	0.19809		PSAP	0.392695
PCDHGA9	0.699514		YDJC	0.197994		SPN	0.392664
LAMA2	0.699444		PMF1	0.197868		KCNT2	0.392639
ADAMTS5	0.69932		ANKLE2	0.197864		FGR	0.392421
SFRP2	0.699247		SCLY	0.197771		GPX7	0.392388
TMEM130	0.69918		SDCCAG3	0.197771		LIFR	0.392372
FAT3	0.699125		POLR2D	0.197765		SSH1	0.392215
PHYHD1	0.698925		DNMT3L	0.19752		LILRB2	0.39214
COX7A1	0.69871		CRYBA2	0.197452		CASS4	0.39207
SIGLEC10	0.698562		TMEM41A	0.197371		ZBTB10	0.392007
ZNF542	0.698137		TOP3A	0.197316		THRB	0.391934
GRID1	0.698009		TMEM207	0.197134		MYO7A	0.391886
CNIH3	0.697838		GPR126	0.197069		RHOJ	0.391629
SHANK1	0.697803		CCNDBP1	0.19706		VAV1	0.391571
ISM1	0.697776		FANCC	0.196881		SV2B	0.391536
BMP8A	0.697545		SDF2L1	0.196864		GPR65	0.391395
SDPR	0.697476		HYAL3	0.196845		FLT1	0.391287
CD300C	0.697289		IRX5	0.196772		TXLNB	0.391224
PDGFRA	0.696761		KCNN1	0.196684		PRDM6	0.391222
ELN	0.696735		C12orf10	0.19666		CRISPLD2	0.391062
FSTL3	0.696724		YY1	0.196652		NCAM2	0.390998
C20orf103	0.696648		MPDU1	0.196626		TRPS1	0.39089
APLNR	0.696626		INPP5A	0.196615		TCF7L1	0.390779
NLRC4	0.696574		TTC31	0.196603		PGBD5	0.390582
FNDC4	0.696498		C9orf142	0.196559		PLEK	0.390577
EBF3	0.696487		CYB5D1	0.196458		ITGB3	0.39056
LOC134466	0.696111		SNRNP40	0.196421		CHST10	0.390502
LOC441869	0.695719		DHRS2	0.19626		TNFRSF8	0.390088
ADAMTS4	0.695626		SUV39H2	0.196169		SELE	0.390076
RBPMS2	0.695543		KRTCAP3	0.196099		RRAGC	0.389958
RECK	0.695468		SLC7A5	0.19602		FMNL1	0.389808
PRKCDBP	0.695464		HOXD3	0.195928		PRKCB	0.389751
DCHS1	0.695248		ALKBH2	0.195884		FCGR2B	0.389718
PCDHB5	0.694743		MAPK11	0.195827		ADAMTS1	0.389718
C7orf58	0.694603		THAP4	0.195785		MOV10L1	0.389499
MLLT11	0.69453		POLA2	0.195745		LAX1	0.389433
CEP170	0.694521		GPRIN1	0.195733		LYNX1	0.389393
PIK3R6	0.69451		IER3IP1	0.195674		SLCO2B1	0.389373
ADORA3	0.694435		FAM169A	0.195638		VPS13B	0.389336
TBXA2R	0.694407		GALK2	0.19558		SLAMF8	0.389302
GPR84	0.694076		SFTA2	0.195442		LOC100190938	0.389278
IGFBP3	0.693927		ODC1	0.19535		CDH6	0.389276
HK3	0.69383		OPRD1	0.195323		ELTD1	0.389267
HLA-DPB1	0.693526		CLDN18	0.195293		ATXN1	0.389151
MEIS2	0.693428		RUVBL2	0.195264		UBE2QL1	0.389095
LYNX1	0.693137		CDH9	0.195251		MUM1L1	0.389088
NECAB1	0.692992		N4BP3	0.195158		RASGRP2	0.388995
SCARF1	0.69292		MMS19	0.194914		ZFP28	0.388854
EPHA3	0.692606		CKMT1A	0.19486		HLX	0.388824
ZNF626	0.692584		C12orf48	0.194811		SCN3B	0.388702
RFPL1S	0.692236		GAD1	0.194808		LARP6	0.388676
PLAU	0.691856		NDUFA4L2	0.194471		C1QTNF7	0.38866
NCF2	0.691724		GINS1	0.194428		AIF1	0.388455
ZCCHC24	0.691568		LHX1	0.194402		POFUT1	0.388446
FGF10	0.69108		SNAP23	0.194353		FBLN2	0.388321
OSCAR	0.690987		MTHFD1	0.194286		GLI2	0.388112
PPP2R2B	0.690905		CRIP1	0.194222		SERPING1	0.388088
NBLA00301	0.690903		LBX2	0.194212		WAS	0.388002
ESR1	0.690581		DSCR4	0.19417		PPP1R14A	0.387982
VWF	0.690476		FKBP11	0.194142		TNFAIP8L2	0.387932
ZNF454	0.690369		MMAB	0.194028		COL15A1	0.387676
FAM78A	0.690159		XAGE2	0.193842		CPXM1	0.387667
KIAA1614	0.690016		KIFC1	0.19381		KIT	0.387631
BACH2	0.690004		PTPN9	0.193781		TSHZ3	0.387611
DOCK4	0.689917		TMTC3	0.193779		APLNR	0.387479
CNPY4	0.689852		PITX1	0.193745		PLTP	0.387355
KCNJ15	0.689662		GJB7	0.193651		GPR183	0.387246
C20orf160	0.689654		SEC14L4	0.193497		EXOC3L2	0.387092
PPAPDC1A	0.689592		HCN4	0.193412		AEBP1	0.387081
LSAMP	0.689547		CD8B	0.193406		RAB30	0.387069
RGS4	0.689272		TMEM151A	0.193385		PLA2G5	0.387054
ZNF365	0.689241		CDK6	0.193301		SYPL2	0.386918
ZNF366	0.688998		MRPL44	0.193269		TTBK2	0.386914
RBMS1	0.688901		HES7	0.193118		CPEB1	0.386864
CCIN	0.688869		TM4SF4	0.193043		ARHGAP31	0.386816
KERA	0.688768		ACVR2B	0.192986		HAS2AS	0.386737
SOX17	0.688658		LPCAT1	0.192937		ISLR2	0.386628
LYL1	0.68857		RPL22L1	0.192743		NAPSB	0.386605
ATP8B4	0.688211		AQP3	0.192742		RGS5	0.386597
CASS4	0.688203		RAD54L	0.19263		HSD11B1	0.386577
C1orf190	0.687986		DCLRE1A	0.19262		ELOVL4	0.386479
ITGBL1	0.68794		PLA2G4A	0.192614		HVCN1	0.386471
HSPB7	0.687871		EIF2C3	0.192533		PDLIM2	0.386377
MAP6	0.687849		THOC5	0.192444		GJA4	0.386282
KCNT2	0.687846		C1orf198	0.192413		KCNA3	0.386217
IQSEC3	0.687606		ATP4A	0.192385		MEIS1	0.386124
ICAM1	0.687589		TLE3	0.192348		ZNF788	0.386052
WHAMML1	0.687158		HMX3	0.192335		ZNF532	0.385609
RCSD1	0.687085		LIPT2	0.192239		CAMK1D	0.385331
NEGR1	0.686946		LOC647309	0.19209		SLC47A1	0.385264
GPR34	0.68683		FAM19A3	0.192034		RFPL1S	0.385201
COL22A1	0.686804		DULLARD	0.191984		APOBEC3C	0.384954
GAP43	0.686772		INSL6	0.191938		COL5A1	0.384899
ARHGAP15	0.686746		MFSD3	0.191931		KIAA1462	0.384877
KCNJ8	0.686446		RFC4	0.191908		KRBA1	0.384809
CYP1B1	0.686365		MTA3	0.191804		CCR5	0.384752
NFAM1	0.686152		VRK1	0.191745		PCDHGB7	0.38422
CXorf21	0.685579		B9D1	0.191711		LSP1	0.383988
CCR8	0.685544		MSX2	0.191692		AMICA1	0.38395
EMR2	0.685471		FAM83D	0.191683		MMP9	0.38393
SMARCA1	0.685381		KHK	0.191618		TMEM169	0.383911
UNC5C	0.68525		SCRT1	0.191576		FCGR1C	0.38384
SCN2B	0.685233		KRTAP3-1	0.191403		EDNRB	0.383808
CPXM2	0.684932		NAT14	0.191301		KLHL6	0.38371
LPAR4	0.684835		NUP160	0.191142		EBI3	0.383598
WAS	0.68483		COL2A1	0.190838		SHANK3	0.383555
TRPC1	0.684735		HIST2H3D	0.190829		C16orf5	0.383548
ALDH1A3	0.684611		CNPY2	0.190674		IL7R	0.383484
C1QTNF7	0.684551		PISD	0.190613		FABP3	0.38343
SERPINE1	0.684187		AAGAB	0.190595		ADORA3	0.383398
LOC100126784	0.684024		CCDC127	0.19056		SELP	0.383348
PLVAP	0.683887		SFRS9	0.190544		MAGEL2	0.383242
INMT	0.683826		RAD51AP1	0.190543		ZFP92	0.383181
NLRP3	0.683563		CHD5	0.190416		C1QB	0.383054
CHST2	0.683471		ZNF236	0.190167		ZNF134	0.382943
ZNF467	0.683432		SEZ6	0.190046		RAB42	0.382934
IGSF6	0.683274		ILKAP	0.189926		NEU3	0.382931
AG2	0.682905		TOE1	0.189747		ST6GALNAC5	0.382924
IGF1	0.682474		B3GNT4	0.189654		PTPN1	0.382908
ROBO4	0.682425		ELL3	0.189573		ZNF347	0.382849
SYNPO2	0.682206		CCDC157	0.189525		UBE2E2	0.382767
CLEC4A	0.682038		CENPL	0.189509		PHYHD1	0.382758
KCNN3	0.681969		ZNF385A	0.189469		NDST1	0.382729
TNFAIP8L2	0.681955		ORC6L	0.189439		C18orf1	0.382621
CSF3R	0.681444		?|729884	0.189406		WISP1	0.382454
SAMSN1	0.680874		AVEN	0.189354		TNFSF13B	0.382388
CALU	0.680817		C19orf51	0.189302		C5orf13	0.382321
DLG4	0.680777		ECE2	0.189287		C20orf177	0.382138
ZNF677	0.680577		SPAG7	0.189286		ADAMTS3	0.382061
FOXP3	0.680504		NPB	0.189262		HSPB8	0.381869
SAMD4A	0.680502		ZNF428	0.189257		TMEM86A	0.381862
BAALC	0.680488		IZUMO1	0.189175		CCDC121	0.381821
PDZD4	0.680302		PAX2	0.189115		GPBAR1	0.381745
C6orf186	0.679586		MTAP	0.189093		LY96	0.381674
LTBP3	0.679512		BAMBI	0.18906		ZNF167	0.381658
PYGO1	0.679434		PSAPL1	0.18895		LOC134466	0.381627
GAB3	0.678895		GINS2	0.188939		SLC24A4	0.38161
FOLR2	0.67889		FAM96A	0.188925		DOK2	0.381607
RARB	0.678809		WDR61	0.188909		PLAGL2	0.381607
LCP1	0.678704		KCTD15	0.188845		TLR1	0.381558
ITGB1	0.678584		E2F2	0.18875		TNFSF4	0.381544
KIAA0427	0.678479		C1orf53	0.188689		CSGALNACT2	0.38137
GPR133	0.678275		SPC24	0.188668		GREB1	0.381327
SELP	0.678237		PANX3	0.188663		HIF3A	0.381266
DIO2	0.678144		ADCY7	0.188438		PALM2-AKAP2	0.381243
CYR61	0.678133		CLPB	0.188404		HAVCR2	0.381216
COL24A1	0.678128		SCO1	0.188281		CD38	0.381127
COMP	0.677852		FAM57B	0.188123		NOD1	0.381115
ZNF385D	0.677536		HOXC6	0.188109		LHX6	0.381057
GLIS1	0.677423		SLC6A2	0.187951		SUSD5	0.380891
CYSLTR1	0.676916		VAPA	0.187934		BICD2	0.380866
FST	0.676773		ZBTB39	0.187911		CR1	0.380805
CD37	0.676642		METT11D1	0.187883		SHANK1	0.380737
APBB1	0.67654		MRPL16	0.187882		CNTNAP1	0.38071
MAP3K3	0.676393		HIRIP3	0.187783		ARHGAP30	0.38068
C1orf54	0.676072		BAHCC1	0.187757		DACT3	0.380625
LOC728264	0.67595		MLST8	0.187687		PPAPDC3	0.380609
FAM196B	0.675882		CDKN1C	0.18764		PCDH18	0.380599
CBX6	0.675848		PGAM1	0.187591		NOD2	0.380584
C10orf10	0.675803		NPTN	0.187542		PCDHB5	0.380555
GJA4	0.67574		CHAF1A	0.187531		ASXL2	0.380372
IQCA1	0.675652		PEMT	0.18752		ARID3A	0.380245
ENPP2	0.675625		SYT5	0.187389		TSPAN18	0.380111
APOE	0.675601		SPAG5	0.18732		EVL	0.379997
AQP9	0.675566		BOK	0.187256		ANKRD35	0.379873
C17orf87	0.67545		POLR2I	0.186997		TBCEL	0.37983
APBB1IP	0.675248		GLMN	0.186963		VASH2	0.379817
RELN	0.675167		SGSM2	0.186902		AMOTL2	0.379749
C12orf59	0.675102		IFT122	0.186899		TRPV2	0.379733
CDO1	0.674982		C4orf35	0.186895		SELL	0.379635
NPR2	0.674925		MUC6	0.186883		GLRB	0.379479
PGCP	0.674825		NAA30	0.186778		PHOSPHO1	0.379471
C1QTNF6	0.674823		CNIH	0.186616		PCDH7	0.379465
ADAP2	0.674775		FAM123C	0.186521		LOC400043	0.379382
EFNB3	0.674769		DHX30	0.186344		GIPC3	0.379258
FMNL3	0.674543		RPUSD3	0.186317		FZD1	0.379222
OMD	0.674541		RLBP1	0.186315		PTPRM	0.379213
MCTP1	0.674247		ELOVL3	0.186281		PRKG1	0.379068
PLA2G5	0.674152		CBX6	0.186246		MYLIP	0.378979
LTBP1	0.673932		TMEM132A	0.186202		ADAM33	0.37889
HLA-DOA	0.673926		MYCNOS	0.186119		ZNF542	0.378869
BHLHE22	0.673514		ANKRD13B	0.186017		RFTN2	0.378845
SLFN12	0.673454		C15orf29	0.186003		C9orf47	0.378782
FAM43B	0.672983		ICMT	0.185969		LCP1	0.37864
NRK	0.672968		C3orf33	0.185785		TPST1	0.378441
GMFG	0.672869		ZNF740	0.18568		KIAA2022	0.378433
NEFH	0.672585		CENPB	0.185609		EFNB3	0.378383
IGSF21	0.672313		LOC84931	0.185595		HLA-DOA	0.378364
THBS4	0.672268		PCGF2	0.18555		DIO2	0.378212
FGL2	0.672158		HOXC10	0.185352		NID2	0.378075
PIK3CD	0.672099		C19orf30	0.185348		LUM	0.377986
SLC2A14	0.672097		SNRPA1	0.185194		ZNF287	0.377936
C10orf26	0.671991		RAB27B	0.185074		CYTH4	0.377738
FAM198A	0.671888		NOTO	0.185037		PCDHGA3	0.377698
EBF4	0.671677		FOXRED2	0.185026		C3orf36	0.377627
LOC339524	0.671636		CLK3	0.185022		DPYSL3	0.3776
LEPRE1	0.671296		NDUFB9	0.184911		RND2	0.377528
ESAM	0.671243		LZTS2	0.184853		KDELC1	0.377424
MAGEH1	0.671191		SCO2	0.184838		SSC5D	0.377408
WHAMML2	0.671178		C19orf76	0.184781		CDH13	0.377314
EDNRA	0.670888		RLTPR	0.184742		BMPR2	0.377294
TCF21	0.670608		C2orf43	0.184732		SOAT1	0.377148
CD300LF	0.670239		ADAL	0.184616		ERCC4	0.37706
GPR141	0.670231		CCNE2	0.184456		APCDD1L	0.377022
WNT2	0.670101		SLC27A2	0.184274		S1PR5	0.377014
RGS2	0.669501		TSG1	0.184078		RTN4RL1	0.376939
FAM13C	0.669295		EPN2	0.184067		ADAMTSL2	0.376877
CRYAB	0.669146		MT1F	0.184038		BVES	0.376845
KIF26B	0.668947		TMEM87A	0.183979		ARSB	0.376586
ARHGAP30	0.668746		FAM108C1	0.183962		WHAMML2	0.376019
SIRPB1	0.668295		ENO2	0.183921		C2orf54	0.375841
USP44	0.668208		LOC92659	0.183763		ZNF704	0.375798
MMRN1	0.667681		PUF60	0.183743		TRIM6	0.375611
ARHGAP25	0.667631		SMYD4	0.183556		TMEM130	0.375488
CHRNA3	0.667245		OTX1	0.183382		TM4SF18	0.375305
GNAI2	0.667094		TMEM93	0.183284		NOX4	0.37526
CCDC36	0.667008		HRASLS	0.18328		VASN	0.375195
CCR2	0.666788		NF2	0.183246		GDF11	0.37516
TMEM59L	0.666239		GJB5	0.18324		CMAH	0.374918
DIXDC1	0.666079		MFI2	0.183209		MMP2	0.374543
CSMD2	0.66605		APOA2	0.183199		BEND6	0.374537
PKNOX2	0.665711		ENOSF1	0.183153		TMEM150C	0.374416
CADM3	0.665692		DKFZp686A1627	0.183043		ZNF43	0.374341
HSD17B6	0.66541		MTPAP	0.182975		BTBD19	0.374335
TCTEX1D1	0.665271		SEZ6L2	0.182964		SHISA4	0.374323
MEOX1	0.665169		ADCK4	0.18296		CORIN	0.374187
POU2F2	0.664819		PUS1	0.182923		CARD9	0.374105
CCL21	0.664747		CENPV	0.18289		GSTM5	0.374008
SHISA4	0.664729		HN1L	0.182804		SCARF2	0.373982
NPR3	0.66471		ELAC2	0.182705		CSF1	0.373823
GPR85	0.664599		C8orf84	0.182665		MYH10	0.373801
POPDC2	0.664458		HOXD8	0.182621		RBM20	0.373789
HS3ST3B1	0.664442		C3orf72	0.182619		HIP1	0.37366
TMEM86A	0.663829		HIRA	0.182606		COL1A2	0.373484
PRICKLE2	0.663621		KHDC1	0.182599		NPR2	0.373341
SAMD11	0.663229		ITGA2B	0.182509		ZNF549	0.373268
PLEK	0.663061		TRIM45	0.182486		SFRP1	0.373015
ACSS3	0.662701		LOC440905	0.182401		ITGAV	0.373003
PLA2G7	0.662425		ATAD3B	0.182369		SIGLEC1	0.372927
SNX18	0.662302		HOXC5	0.18235		RAB11FIP2	0.372878
LRRN4CL	0.66227		ATP2A1	0.182243		GPR84	0.372712
AKAP2	0.662186		KCNK10	0.182099		FLG	0.372693
SNX29	0.66191		AHSA1	0.181951		RNASE2	0.37259
ARL10	0.661578		KLC3	0.181932		SASH3	0.37256
ITPRIP	0.661337		FBN3	0.181912		PIK3R6	0.372402
SPHK1	0.660958		REG3G	0.181816		HSPB6	0.372232
PRKCB	0.660953		ATPBD4	0.181761		KLF7	0.37214
ADAM33	0.66072		FGFBP3	0.181664		ZNF362	0.37208
AVPR1A	0.660692		MRPS28	0.181565		MITF	0.371971
LOC644538	0.660686		PIAS2	0.181374		GJA1	0.371935
NEFM	0.660604		XKR8	0.181303		FCGR1A	0.371885
SRPX	0.660248		CAMK1	0.181171		STARD13	0.371798
NOVA2	0.660057		LMNB1	0.181139		HMOX1	0.371792
ZBTB47	0.659922		MBD3	0.18106		KCNQ5	0.371635
MOV10L1	0.659844		PRODH	0.181046		USHBP1	0.371604
SUSD5	0.659388		ACRV1	0.181028		MED13L	0.371546
GPR4	0.659254		APLP1	0.180899		SMAD7	0.371514
MAN1C1	0.658948		NARS	0.180854		DGKI	0.371374
PALM2-AKAP2	0.65872		SLC19A1	0.180773		LRP12	0.37135
TLN1	0.658709		GSTZ1	0.180737		GGT5	0.371305
DPYSL4	0.658278		SNRPA	0.180693		PLAT	0.371297
NCF1	0.657919		MYH4	0.180671		CTSL1	0.371128
CD180	0.657837		LOC100129716	0.180651		CLEC1A	0.371008
ISLR2	0.657721		TRABD	0.180623		CDH2	0.370951
STAC	0.657671		DKKL1	0.180594		ST3GAL6	0.370904
KLF17	0.657661		MAN2C1	0.180579		SLC22A11	0.370885
HTR7	0.657614		LRRC20	0.180514		KCNA2	0.370879
C8orf48	0.657476		HSP90AA1	0.180353		C7orf10	0.370861
GIMAP7	0.657179		C12orf11	0.180329		STX11	0.37064
SMARCD3	0.657088		CAMSAP1	0.180265		OSTM1	0.37059
PRKG1	0.657031		S100A14	0.180258		TAGLN	0.370549
C10orf114	0.656748		RGS19	0.180238		IL16	0.370529
SLC37A2	0.656651		DICER1	0.180193		SAMSN1	0.370391
PIK3CG	0.656542		BSN	0.180103		IKZF1	0.370389
LILRA5	0.656524		PSMD9	0.180093		GRID1	0.370355
MAPK10	0.656141		LOC348926	0.180014		CAND2	0.370312
BMP1	0.656066		HOMER2	0.180001		P2RY6	0.370237
TMCC2	0.655895		SMARCD1	0.17991		LILRA2	0.370113
GPRC5B	0.655748		KIF14	0.179809		COL6A2	0.370099
DARC	0.655015		AP3M2	0.179778		GFPT2	0.370086
ARMCX2	0.654986		SNRPB	0.179697		MKL2	0.369998
KIF5A	0.654923		PRDX3	0.179564		ANGPTL1	0.369882
MYO1G	0.654834		PDIA4	0.179527		FKBP7	0.369874
MAB21L2	0.654726		CDK2AP1	0.179462		PEA15	0.369817
TSPAN11	0.654542		CYMP	0.17946		CHD6	0.369755
FGF5	0.65429		MRPS5	0.179455		TYROBP	0.369689
PODNL1	0.654199		SLC35E3	0.1794		UTRN	0.369666
TNFRSF9	0.654125		PCDHA13	0.179359		SIGLEC11	0.369633
SVEP1	0.654061		INTS7	0.179327		CPT1C	0.369348
FGF14	0.654012		PELI3	0.17932		PCDHB6	0.369315
LAT2	0.653796		RNF26	0.179304		ROCK2	0.369274
ADORA2A	0.653251		ABCB9	0.179291		LOXL4	0.369208
CAND2	0.653225		CD164L2	0.179269		PPM1F	0.369141
TPM2	0.653006		TRDMT1	0.179195		LOC728392	0.369011
PDGFRL	0.65283		CCNB1	0.179127		SLAMF1	0.369
IL6ST	0.652798		F12	0.179126		FLNA	0.36879
TREM1	0.652301		REG1A	0.179114		COL6A1	0.368693
ROR2	0.651862		C11orf84	0.179067		ITGAL	0.368646
FES	0.651823		ZDHHC11	0.179023		PTPRS	0.368445
DNAJC5B	0.651722		NCS1	0.179005		OLR1	0.368434
ZNF154	0.651659		MYO19	0.178973		TAS1R3	0.368408
KAL1	0.651629		TDG	0.178784		KIAA1644	0.368406
FGF2	0.651431		MPP3	0.178681		LRRN2	0.368167
CHRDL1	0.651397		C20orf201	0.178674		PDE7B	0.36812
C2orf74	0.651288		FXR2	0.178598		NUDT11	0.368111
RNASE2	0.650694		ZSCAN12P1	0.178568		CYP27A1	0.36811
EMCN	0.650654		LOC440040	0.178564		SLA	0.368023
LGI2	0.650652		C14orf174	0.17843		CLC	0.367947
LCA5	0.650651		MAN2A2	0.178256		PXDN	0.367946
KIFC3	0.650378		CENPA	0.178239		RSPO1	0.367815
GPX8	0.649966		C15orf57	0.178209		SEMA3D	0.367797
ADD2	0.649933		AKR7A2	0.178175		EPB41L3	0.36773
TRPC3	0.649864		PLA2G2C	0.178148		CPZ	0.367676
BTBD19	0.649711		TTYH1	0.178028		PCDHGA12	0.367588
KLHL6	0.649596		TRERF1	0.177994		PDZRN4	0.367578
PCDHB7	0.649464		PCDHGB1	0.177951		RBPMS2	0.367475
HLA-DPA1	0.648811		VAX2	0.17793		ADAM12	0.367283
STOM	0.648686		HIST3H2BB	0.177909		FPR1	0.367202
RCAN2	0.648462		ARNT2	0.177832		KIDINS220	0.367192
NOTCH4	0.648377		DCPS	0.1778		TM7SF4	0.36719
GNGT2	0.648368		LASS4	0.177793		CD36	0.367185
LONRF2	0.648269		CHD3	0.177772		CYGB	0.367184
PTPRC	0.648172		SLC29A4	0.177769		BRSK1	0.367169
PCDHGA4	0.648098		RPA1	0.177704		EPDR1	0.367081
MYH11	0.648058		MARS	0.177669		ABI3BP	0.367034
XIRP1	0.647882		NAB2	0.177663		NOTCH1	0.367009
GLIPR2	0.647812		FURIN	0.1776		VEGFC	0.36698
SCN9A	0.647772		ECT2	0.177525		KERA	0.366929
ACP5	0.647615		TRMU	0.177435		LOXHD1	0.366878
C4A	0.647528		MBP	0.177341		REM1	0.366836
TENC1	0.647452		MARK3	0.177325		PLA1A	0.366741
KDR	0.647432		FAM59A	0.177288		EBF1	0.366425
JAKMIP2	0.647299		FZD10	0.177284		PDCD1LG2	0.366423
IL21R	0.647265		LOC729799	0.177149		KIAA1432	0.366316
DENND5A	0.647083		PLA2G2F	0.177075		ZCCHC18	0.366284
TMEM121	0.646967		MSL3L2	0.17707		NCOA2	0.366065
SHC4	0.646462		FSCN2	0.177064		SLITRK4	0.366053
RAMP3	0.646413		REG1P	0.17704		SETBP1	0.365982
MYH10	0.646345		SAE1	0.177026		CYTH3	0.365902
BAI3	0.646249		CKAP2L	0.177025		TIMD4	0.365878
TNFRSF4	0.646191		PPP4R1	0.177		ENG	0.365829
C1orf70	0.645986		CPNE4	0.17695		C1QTNF3	0.365823
NUMBL	0.645965		TRIM65	0.176947		SIGLECP3	0.365779
ZNF208	0.645598		ZNF367	0.176918		GJD3	0.365688
ADAM19	0.645465		KIAA1524	0.176904		CSF3R	0.365608
PRND	0.645439		GPR173	0.176782		MPPED2	0.365516
LIFR	0.645253		SHPK	0.176768		CHRDL1	0.365468
C5orf23	0.645111		ACCN2	0.176672		IL21R	0.36529
CYTL1	0.645035		MIS12	0.176659		CERCAM	0.365263
CORIN	0.645006		RHOBTB2	0.176624		TNFRSF9	0.365218
DKK2	0.644981		RNF138	0.176614		FAM126A	0.36515
SNED1	0.644809		C17orf68	0.176578		ATXN1L	0.364968
TNFRSF8	0.644574		C22orf40	0.176541		SLC26A11	0.364965
GPR161	0.644539		LOC645332	0.176455		CD300A	0.364823
OLFML3	0.644456		PHF23	0.176393		HAND2	0.364776
P2RY14	0.644294		HMGN2	0.176366		COL11A1	0.364703
C21orf34	0.644193		B3GALNT2	0.176347		ZNF829	0.364629
COL5A3	0.644019		APLN	0.176323		STMN2	0.36462
PRDM1	0.643891		GNB3	0.176211		TIFAB	0.364578
GIMAP5	0.64352		PREB	0.176106		MARCH8	0.364534
PTAFR	0.642847		FTHL17	0.176005		FES	0.364508
SEMA3G	0.64278		SPTBN4	0.175883		IFNAR2	0.364397
RAB8B	0.642596		PLEKHG4B	0.175845		EPB41L5	0.364392
ZNF804A	0.642435		GTF3C5	0.175833		EID3	0.364207
GAPT	0.642292		CNIH2	0.175818		KIAA1755	0.364182
RORB	0.642124		MAPK1IP1L	0.175709		NTNG2	0.363963
DACT1	0.641937		GATA5	0.17556		MARVELD1	0.363941
CXCL12	0.641829		ALDH16A1	0.175548		GVIN1	0.363925
PARVG	0.641737		ZADH2	0.175512		ABAT	0.363889
SLC6A17	0.641492		CNOT3	0.175385		ADD2	0.363872
LRRC55	0.641406		CHEK2	0.175383		KCTD7	0.36366
IL2RA	0.641152		ARHGAP10	0.175376		SERPINI1	0.363568
TSPAN18	0.640654		DDX55	0.175262		DIXDC1	0.363517
RDX	0.640633		H2AFZ	0.175203		ADAMTS18	0.363493
ALPL	0.640486		SPG21	0.175046		VGLL3	0.363418
DIRC3	0.64031		SERPINB2	0.175038		LOC401463	0.363206
IL18BP	0.640229		SEMG2	0.174982		LST1	0.363171
RGL1	0.639968		RPLP0	0.174884		TMEM108	0.363147
FAM63B	0.639888		ORAI1	0.174865		SLC39A2	0.36289
CDH6	0.639582		C12orf24	0.174863		TRAF3IP3	0.362719
LILRA1	0.639525		KIAA1958	0.17482		ZNF439	0.362705
PTN	0.639392		HIST1H3A	0.174665		P4HA3	0.362682
TLR2	0.639383		APITD1	0.174641		CYR61	0.362646
HEY2	0.639349		PAX9	0.174555		GLIPR1	0.362582
LOC100192378	0.639339		MAGEA10	0.174536		FCER1G	0.362482
GNA12	0.639272		UBXN2A	0.174469		MAML2	0.36232
PSD	0.638809		MAGEB2	0.174432		C5orf20	0.362289
SCG2	0.638591		RPP25	0.174377		SEPT5	0.362253
NALCN	0.638585		C1orf35	0.174321		C14orf4	0.362253
FMO1	0.638398		TP53BP1	0.174217		POSTN	0.362067
FYB	0.638121		ATP1A3	0.174129		PKNOX2	0.362028
MYOZ3	0.637222		NLRP11	0.174102		THBS4	0.36189
PREX1	0.637144		PTBP1	0.174062		PLA2G4C	0.36187
SLC26A10	0.636867		ELAC1	0.173923		FMO1	0.361781
SEMA3D	0.636737		GPAM	0.173904		DCLK2	0.361558
HLA-DQA2	0.636647		CLSPN	0.173903		ASB2	0.361525
SSH1	0.63654		EIF4EBP1	0.173832		HSPG2	0.361429
MAMDC2	0.636253		MRTO4	0.173704		ST3GAL5	0.361413
NLRP1	0.636233		LOC100130776	0.173699		LTA	0.361327
SYNPO	0.636126		FGF23	0.173557		PHLDB2	0.361247
FHL5	0.635839		KIAA0895	0.173486		SFXN5	0.361234
CR1	0.635655		PSMB6	0.173437		FAM19A5	0.361196
MARCH1	0.635373		DYSFIP1	0.173251		ZNF813	0.361133
CSPG4	0.633923		CCT7	0.17317		GRPR	0.361129
CLEC4E	0.633878		C12orf52	0.173107		TTYH2	0.36109
NTRK1	0.633749		C18orf45	0.173038		C3	0.361055
RGS19	0.633547		SPANXA2	0.17293		ARHGAP23	0.360974
PPP1R16B	0.633495		MFSD2B	0.172813		ITGA9	0.360937
SUSD2	0.633247		LIN9	0.172739		MAP9	0.360932
TNFSF8	0.63324		LSM11	0.172707		LRRC4	0.360843
NLRP12	0.632676		?|340602	0.172689		CCL21	0.360794
PARD6G	0.63219		PSMD1	0.17265		BMP8A	0.36079
DSE	0.632186		ACOT7	0.172632		CRMP1	0.360706
RTN1	0.632013		STMN1	0.172532		TMEM233	0.360657
PCDH10	0.63167		PRDM16	0.172384		LPAR4	0.360645
KCNJ5	0.631117		RGS7	0.172378		EPC2	0.360645
PCDH9	0.631087		ZCCHC2	0.172243		SCN7A	0.360537
UCHL1	0.631079		LYPD2	0.172212		AR	0.360511
SIRPA	0.630719		PYDC1	0.172139		FBLN7	0.360494
C17orf60	0.630055		LOC100133985	0.172066		PRPH2	0.360317
SLC11A1	0.629981		PHB2	0.172057		ADAMTSL4	0.36019
IL4I1	0.629876		C17orf85	0.172047		MAMDC2	0.360164
MFSD7	0.629814		HMGA1	0.171944		TRPC1	0.359861
DOK3	0.629329		DMC1	0.171914		RNASE6	0.35983
AMZ1	0.629315		EMX1	0.171907		C2orf74	0.35981
FLT1	0.629121		RPS19BP1	0.171902		MAP1LC3C	0.3598
TM7SF4	0.628626		TPI1	0.171799		DOCK1	0.359799
CCDC102B	0.628582		AHDC1	0.171745		NGFR	0.359766
PDLIM2	0.628391		ALPP	0.171721		WDR17	0.359738
RUNDC2A	0.628363		DDX12	0.171698		INPP4A	0.359661
COL16A1	0.628151		NHLRC2	0.171678		FBN2	0.35966
PSAP	0.628046		AP4E1	0.171659		NCKAP5L	0.3596
TMEM169	0.627992		VPS37D	0.171652		RECQL	0.359498
ABCA1	0.62792		SSRP1	0.171623		HUNK	0.359474
PLD3	0.627893		ASPM	0.171591		TNFSF12	0.359419
PRRX2	0.627867		CCDC77	0.171584		FITM2	0.359409
LOC400759	0.627606		RDH5	0.171583		CLIC2	0.359365
LOC283731	0.627594		FOXD1	0.171578		HSD17B14	0.359347
CD209	0.627382		MDFI	0.171532		MXRA8	0.359327
TAGAP	0.626994		SP5	0.171436		AP1S2	0.359145
LMCD1	0.626881		MYO5C	0.171398		EMR1	0.359041
FAM19A1	0.626064		CEP192	0.171369		CCDC102B	0.358935
RAMP2	0.626053		CYB5D2	0.171307		HTRA1	0.358865
SERPINH1	0.626051		EPHA8	0.171301		C14orf139	0.358852
FMO2	0.625947		COPS3	0.171299		BST1	0.35881
VCL	0.625606		CABIN1	0.171246		ATF2	0.358803
SASH3	0.625587		HSCB	0.171233		STOX2	0.358799
GPR65	0.625567		CKAP4	0.171228		NBLA00301	0.358688
SCN4B	0.625527		ATXN10	0.171162		GATA3	0.358654
PCDHB4	0.625517		TMEM97	0.171161		RAMP3	0.358638
DHH	0.625477		LINS1	0.171137		TRPV4	0.358607
CYSLTR2	0.625454		RAMP1	0.17098		TCF21	0.358366
F2RL3	0.625053		OR51B5	0.170862		NINL	0.358299
MATN3	0.624752		FAM72D	0.170832		ALDH1L2	0.358231
GRRP1	0.624613		LLGL1	0.170795		ESR1	0.358065
CCL18	0.624525		SORD	0.170753		HPGDS	0.358031
BCL2A1	0.624431		FIBP	0.170715		OLFM2	0.35801
EVI2B	0.624377		REEP2	0.170695		FAM180A	0.357926
DIRAS1	0.624308		LIG1	0.17067		KIAA1614	0.357845
EGFLAM	0.624222		C7orf51	0.170654		RAB39B	0.357735
KIAA2022	0.62422		FDXR	0.170619		SH3BP5	0.357629
APLP1	0.624047		NUP50	0.170581		CCDC36	0.357625
TLR6	0.624007		HIST1H2AJ	0.17056		AKR1B1	0.357551
CUBN	0.623989		RIMBP3	0.170556		CLDN11	0.357498
ADCYAP1	0.623959		GINS3	0.17046		SLC6A4	0.357497
PPM1M	0.623638		LOC100133669	0.170458		FCGR3A	0.357428
SCN7A	0.623632		TUBB3	0.170422		PDE1B	0.357407
ZNF25	0.623584		POC1A	0.17035		CHSY3	0.357384
TRPC4	0.623231		TMEM107	0.170301		PPP2R2B	0.357368
MAP2	0.622914		ARHGAP19	0.170299		MCART6	0.357347
CFL2	0.62282		PRPF31	0.170237		MSN	0.357324
CHST10	0.62261		HAUS8	0.170202		SLAMF7	0.357199
TCEA2	0.622491		MCHR2	0.17018		KLF8	0.357187
SELE	0.622449		MTFR1	0.17016		GPSM1	0.357086
FKBP7	0.622437		ABCB6	0.170152		ZNF623	0.357084
ZNF281	0.622249		TRA2B	0.170044		ZNF606	0.357067
TTC28	0.621976		CNDP2	0.170001		SEPT6	0.356947
ZNF843	0.621744		USP14	0.169901		RNASE3	0.356877
ADPRH	0.621675		ALS2CR4	0.169802		PLCB2	0.356852
CAP2	0.621666		TBC1D24	0.169794		CD226	0.356781
FGD2	0.621661		LMX1B	0.169785		SPAG9	0.356711
PBX3	0.621655		KCTD3	0.169778		SLFN11	0.356615
P2RY13	0.621652		DENND4A	0.169712		TIMP2	0.356594
AGTR1	0.621376		DHODH	0.169617		TNXB	0.356361
SHANK3	0.621267		CYP1A1	0.169586		FFAR3	0.356206
FBXO17	0.6211		ZNF516	0.169585		PCDHA3	0.356204
TMEM100	0.621042		C21orf45	0.169552		WNT2	0.356037
FAM198B	0.620922		RNF41	0.169471		RASL10B	0.355974
CCDC3	0.620814		LMNB2	0.169456		SNX30	0.355922
P2RY6	0.620436		MED11	0.169456		WHAMML1	0.355913
PLXND1	0.620297		CHRM1	0.169348		STAT5B	0.35587
GPBAR1	0.620163		BCR	0.169345		PIKFYVE	0.355822
MYOCD	0.620115		PDK1	0.169292		FMO2	0.355819
KLHDC8B	0.620011		IARS	0.169237		PLOD2	0.355445
OGN	0.619963		C2orf78	0.169152		SHROOM2	0.355379
WDFY4	0.619766		THOC4	0.169008		VLDLR	0.355369
SSTR2	0.619727		GAPDH	0.168976		MYOCD	0.355307
PURG	0.619557		OVCA2	0.168888		CTSZ	0.3553
IKZF1	0.619358		MLF1IP	0.168823		ASXL1	0.355291
PTGS1	0.619269		OSGEP	0.168784		CTDSP2	0.355109
DLG2	0.619117		CLDN6	0.168738		SAMD11	0.355086
SDS	0.618608		C17orf78	0.168696		ADAMDEC1	0.355082
EFHD1	0.618376		FAM174B	0.168685		ADAMTS16	0.354787
FCHSD2	0.61832		KIF21A	0.168677		FGD3	0.354767
ABLIM3	0.618295		MANEAL	0.168675		IL2RA	0.354714
SNCA	0.618238		CPSF1	0.168639		TSHZ2	0.354609
C19orf59	0.617932		SOCS6	0.168594		CES4	0.354562
IL10	0.617817		ATAD5	0.168464		CCDC46	0.354557
TNN	0.617467		TTC7A	0.168419		KLF17	0.354545
OLFM1	0.617432		TXNRD2	0.16836		RARB	0.35443
MMP9	0.617098		PTPLA	0.168334		RGS4	0.354426
SELL	0.616926		MNAT1	0.16823		NOVA2	0.35442
MS4A14	0.616923		ATAD3A	0.168227		EBF3	0.354407
LIMS2	0.61692		FBL	0.168217		KCTD20	0.354069
HCST	0.616634		YARS2	0.167963		NEDD4	0.354042
GREB1	0.616614		DUSP14	0.16781		IL10	0.353909
TBX1	0.616193		CALHM3	0.167799		ATP1A2	0.353875
JPH4	0.616041		C21orf70	0.167735		RCAN2	0.353857
MMP23B	0.615837		PLEKHG2	0.167551		LOC728264	0.35385
FAM126A	0.615463		ALG10	0.167547		ZSCAN2	0.353743
AP1S2	0.615334		COG8	0.167485		PHACTR1	0.353717
SH2B3	0.61533		ZNF519	0.167403		CAMKV	0.353585
TCEAL3	0.614923		DUSP4	0.167361		DLL4	0.353543
CD80	0.614917		TUBB2A	0.167344		FAM127C	0.35352
MARCO	0.614811		HBE1	0.167321		PJA2	0.353503
SPSB4	0.614799		NPAS1	0.167282		ACVR1	0.35339
TMEM45A	0.614773		GLS2	0.16725		LOC441869	0.353389
STOX2	0.61436		NUP37	0.167125		SUCNR1	0.35337
CCR5	0.614342		GATA4	0.167115		DKK3	0.353367
FAM124A	0.614267		LMF2	0.167111		DNMT3A	0.353313
LILRB5	0.614163		RNF187	0.167039		CACNA1H	0.353137
ABI3BP	0.614119		NME4	0.167016		MYH11	0.353096
CPA3	0.614068		FKRP	0.166979		FAM43B	0.353041
VAMP5	0.613867		ARID2	0.166838		GNG11	0.352894
CD36	0.613697		SIX5	0.166818		PCOLCE	0.352856
HLA-DQA1	0.613614		SCT	0.166762		PCNX	0.352764
PLCG2	0.613533		EIF2S1	0.16671		HOXD10	0.352659
FAM176B	0.613504		ANAPC5	0.166706		LEPROT	0.352626
ITGAL	0.613503		IMPACT	0.166671		SRGN	0.352533
MATK	0.613467		FSD1	0.166653		LOC100233209	0.352476
SHISA2	0.613378		DVL2	0.166559		LMO3	0.352423
ASB2	0.613349		INCENP	0.166555		COL12A1	0.352363
FAM168A	0.613108		BICD1	0.166317		LOC339524	0.352285
USHBP1	0.61307		PCBD1	0.166286		FLJ16779	0.352223
UBTD1	0.612999		MKI67	0.166251		SLC26A2	0.352139
GBP5	0.612975		CYC1	0.166206		HLA-DPB2	0.352118
NOTCH2	0.612889		SIGIRR	0.16614		ABCD2	0.352103
EID3	0.612407		SUV39H1	0.166134		ANGPTL2	0.352103
ADAMTSL4	0.612393		APOBEC3F	0.166112		PLVAP	0.351897
HS3ST2	0.612183		RAB11A	0.166111		ZNF793	0.351876
SELPLG	0.612015		ZNF618	0.165993		IL6ST	0.351623
ZNF385B	0.611651		DNM1	0.165937		ETS1	0.351469
LRRN2	0.611294		C18orf19	0.165883		DDIT4L	0.351404
FOXF1	0.611126		NUDT17	0.165789		DNM3	0.351288
CYTH3	0.611029		C9orf114	0.165745		MAPKBP1	0.351264
RASGRP2	0.610931		PPIF	0.165739		NOTCH4	0.351233
KCNQ5	0.610808		AK7	0.165704		HERC1	0.351231
TAL1	0.610683		ENO1	0.165614		MFSD7	0.351226
EYA4	0.610632		DGCR6L	0.165607		SEMA5A	0.351196
KIAA1045	0.61009		FUT8	0.165545		C6orf145	0.351186
HDAC9	0.61008		WNT7B	0.165433		BEX4	0.351155
MXRA7	0.609938		GTF2H3	0.165397		CNR1	0.351108
TCF7L1	0.609926		TRAIP	0.165338		EGFLAM	0.350965
NPAS3	0.609893		AMIGO3	0.165337		PTN	0.350963
LPPR2	0.609715		BTBD6	0.16529		SOS1	0.350953
CHSY1	0.609433		STX2	0.165177		RUNDC2A	0.350856
LIMS3	0.609394		PGAP1	0.165155		IQSEC3	0.350713
TNS3	0.609387		GRWD1	0.165141		WNK3	0.350645
EPYC	0.60902		ELP2	0.165124		VWF	0.350588
TSPAN9	0.608972		MTG1	0.165093		C9orf139	0.350415
IGDCC4	0.608651		GINS4	0.165065		TCTEX1D1	0.350129
LMO3	0.608501		EDA	0.165003		NAIP	0.35005
FAM107A	0.608343		AGRN	0.164972		ATP2B4	0.350006
CDKN2B	0.608264		NUP155	0.164946		C4orf39	0.349928
MMP19	0.608262		ADAMTSL5	0.164828		PTGIR	0.349827
MGC42105	0.60809		TRIM67	0.164807		SLC6A1	0.349612
AK5	0.607903		SPEG	0.164722		KCNJ15	0.349495
ATP8A2	0.607692		UGT1A1	0.164594		PCDHB4	0.349419
POM121L9P	0.607655		JPH1	0.164577		VSTM2L	0.349385
ATP1B2	0.607299		POLD2	0.164457		MSC	0.349322
CLDN11	0.607268		ACTBL2	0.164454		ATP8A2	0.349279
PLBD2	0.607204		PLK2	0.1644		CYP11A1	0.34911
AOX1	0.607189		C2orf79	0.164399		PPP1R16B	0.349099
CCL8	0.60684		PRSS27	0.164366		ORAI2	0.348982
CCDC69	0.606663		C4orf40	0.164325		SLC12A4	0.348973
LOC90586	0.606606		NT5C	0.164212		RC3H2	0.348956
KLRD1	0.606599		TMC3	0.164202		LOC100101266	0.348956
ZNF304	0.606208		C14orf143	0.164179		PRR16	0.348905
P2RY8	0.605553		CCDC68	0.164134		PHACTR2	0.34889
CCL13	0.605417		SMPD4	0.164064		LOC144571	0.34888
GPIHBP1	0.605331		LOC100128788	0.164035		CCDC88A	0.348791
PHYHIP	0.605245		MORC4	0.163989		DYNC2H1	0.348777
TRIM61	0.604977		MSH6	0.16382		FKBP14	0.348709
SIGLECP3	0.60497		NUP35	0.163701		PDLIM4	0.348481
ZNF671	0.604686		NOL9	0.163476		CD209	0.348474
MMP11	0.604592		CCDC71	0.163441		NTRK3	0.348457
NKAIN4	0.604517		PAQR4	0.163435		C8orf48	0.348456
SIGLEC6	0.604417		WDR24	0.163395		NLRP1	0.348432
GPR97	0.604385		RPRD1A	0.16339		ZNF229	0.34838
CLDN5	0.604133		NAB1	0.163363		MRGPRF	0.348312
KCNMA1	0.60391		TMEM18	0.163237		PANX1	0.348276
CYLD	0.603891		PROM2	0.163192		ZNF772	0.348261
RASIP1	0.603833		SARNP	0.163144		NPTX1	0.348142
C14orf37	0.60324		MAP3K6	0.162995		PSKH1	0.348138
CLEC10A	0.603149		SOX8	0.162882		FAM107A	0.348126
SPP1	0.603014		PRKCG	0.1628		LDB1	0.348036
GULP1	0.60281		FANCB	0.162722		COL22A1	0.347964
TMEM22	0.602613		PLEK2	0.162717		CSRNP2	0.347739
CRMP1	0.602215		NPW	0.162693		PTRF	0.347664
SOX10	0.601869		TERF1	0.162682		LCA5	0.347608
UBASH3B	0.601794		DEFB126	0.16254		GMFG	0.347591
SGTB	0.60161		MYO1E	0.1625		SHROOM4	0.347543
IKBIP	0.601471		ANKRD32	0.162468		ELAVL2	0.347486
RAB42	0.60142		C9orf79	0.162465		GRIK4	0.347404
HECW2	0.601375		B3GALT6	0.162458		RARRES2	0.347403
SIGLEC11	0.601037		ABCC8	0.162404		NLRP12	0.34729
EPHB6	0.601004		SP7	0.162284		C5orf41	0.347267
WNK3	0.600877		DNAJA4	0.162234		SYT6	0.347036
LIMS1	0.600876		SNX1	0.162183		ITGAX	0.346944
LEPREL2	0.600812		NUDT8	0.162088		LOC283731	0.346862
FOXS1	0.600763		FAM100A	0.162034		KLHL3	0.346699
PTPRN	0.600717		NOP2	0.161971		COL18A1	0.346581
TRIM46	0.600632		CREB3L4	0.161941		HTRA3	0.346479
C8orf34	0.600571		TXN2	0.161886		CD300E	0.346478
STAT2	0.600559		JDP2	0.161849		VIPR2	0.346447
ARHGAP24	0.600486		FRMD5	0.161807		TAL1	0.346411
ANKRD53	0.600462		POLR2A	0.161736		C1QA	0.346321
CHL1	0.600419		CEP55	0.16171		CNN1	0.346217
WSCD2	0.600287		POP7	0.16164		EHD2	0.346183
RASSF5	0.599959		MCM8	0.161631		PRCD	0.346124
ARHGAP23	0.599669		POMZP3	0.161615		ZNF831	0.346121
SUCNR1	0.599614		SMAD4	0.161612		ZNF461	0.346045
PNMA1	0.599329		EIF2B2	0.161589		ECSCR	0.345994
VMO1	0.599269		SYTL1	0.161585		PAPPA2	0.345938
SOCS3	0.599114		AADACL3	0.161415		CH25H	0.345696
COL13A1	0.598626		NACC2	0.161394		TGFBR2	0.345675
CX3CR1	0.598523		CCDC134	0.161299		GNA12	0.345505
GIT2	0.598387		MCM3	0.16121		TSPAN33	0.345437
NPTX1	0.598192		HAUS1	0.161206		ALPL	0.345328
BACE1	0.597801		DCDC1	0.161149		FAM198B	0.34532
MFNG	0.597627		UBE2T	0.160992		MYOZ1	0.345246
ADAMTS6	0.597467		CYP2C19	0.160989		GBP5	0.345233
C1QTNF3	0.597437		RIMS4	0.160953		POPDC2	0.34519
TCEAL5	0.597313		SH3BP1	0.160918		TNFRSF4	0.34515
C6orf174	0.597119		ABCD4	0.160898		GPR82	0.345053
HIVEP2	0.59699		C11orf83	0.160814		C12orf68	0.345039
GLT1D1	0.596907		ENO3	0.160728		C11orf63	0.344982
GPRASP1	0.596696		HOXC4	0.160527		BGN	0.344927
FKBP14	0.596573		NSL1	0.160497		SLC4A7	0.344845
RFTN2	0.596461		GSTCD	0.160495		FBXO27	0.344806
S1PR2	0.596257		MAD2L1	0.160482		FAM20C	0.34479
WNT9A	0.596129		CHORDC1	0.160431		MDGA1	0.34471
ELMOD1	0.596109		ZFAT	0.160427		ARL11	0.344615
TSPAN2	0.595808		SPANXE	0.160388		ISLR	0.344561
ZNF385A	0.595626		TYW3	0.160361		ZBTB46	0.344323
RGS18	0.595573		C21orf58	0.160334		MS4A2	0.344197
TTC7B	0.595549		C22orf9	0.160274		SLC35F1	0.344146
DTX3	0.595385		MAP2K5	0.16022		C8orf85	0.344144
KCNA1	0.595368		RCOR1	0.160203		SLC37A2	0.344083
FUT11	0.595361		PRPF19	0.160191		ITIH5	0.344071
MS4A2	0.595297		RGPD6	0.160108		PILRA	0.344053
CTSF	0.595238		SSX4	0.160098		HSPB7	0.343998
CHRDL2	0.595128		ATP9B	0.160074		GLP2R	0.34396
TACR1	0.594933		PES1	0.160046		MEX3B	0.343952
STEAP4	0.594813		KDSR	0.159956		CYTSA	0.343912
NCRNA00181	0.594783		LCLAT1	0.159948		WWC2	0.343897
FAM196A	0.594757		SYN2	0.159907		AGTR1	0.343896
C10orf54	0.594734		HMBS	0.159895		HECTD2	0.343876
ZNF418	0.594628		CPS1	0.159868		MEOX2	0.343782
STC1	0.594616		UNC119B	0.15985		SLC2A14	0.343777
GRIA3	0.59457		RAB3A	0.15972		PCYOX1	0.343654
CRTAC1	0.594359		GCN1L1	0.159652		C5orf42	0.343602
FRMD4A	0.59433		FECH	0.159626		SFRS13B	0.343573
RAB33A	0.594262		PRG2	0.159558		CBL	0.343434
BEST1	0.593915		ACRBP	0.159532		RCBTB2	0.343405
GPX7	0.593871		KRT16	0.159418		CD14	0.343247
WBSCR17	0.593427		CXorf27	0.159414		GDF6	0.343203
KANK3	0.593299		OSR2	0.159411		CRTAC1	0.343108
BEX4	0.593191		INO80C	0.1593		CYBRD1	0.34302
ADAMTS14	0.593042		FBRSL1	0.159281		RLTPR	0.343011
CDH13	0.592923		AFG3L2	0.159183		TLR9	0.342988
TTYH2	0.592616		LOC642846	0.159181		LIMS1	0.342975
PCDH18	0.592592		TNFAIP8L1	0.159126		GEM	0.342915
CADM1	0.592355		KIAA1467	0.159067		GREM1	0.342894
ZNF781	0.592354		DPCR1	0.15895		CMYA5	0.342795
IGLON5	0.592147		GRB14	0.158875		ZSCAN18	0.342768
SOX5	0.592074		SLC25A1	0.158845		GIT2	0.342753
PEA15	0.592057		WHSC1	0.158825		TMEM90B	0.342647
SEMA7A	0.592021		FAM46B	0.158693		RNF38	0.342609
TTBK2	0.591794		DMXL2	0.158678		JPH2	0.342539
NAP1L2	0.59165		IMPDH1	0.158579		PLEKHM3	0.342508
RUNX2	0.591604		SRRM3	0.158394		FBXL22	0.342476
PLAC9	0.591403		PVRL2	0.158315		EEA1	0.342335
ROR1	0.591318		C1orf96	0.158313		CD248	0.342231
CSRP2	0.591142		PANK2	0.15827		ZBTB16	0.342183
LMO2	0.590878		MICALL1	0.158215		MFRP	0.342124
HPGDS	0.590753		TOR1AIP2	0.158092		CFLAR	0.342098
SRRM3	0.590301		GJA10	0.158058		GPR85	0.34204
CTF1	0.590162		PODXL	0.158042		MFGE8	0.342033
HCFC2	0.590031		TMEM39B	0.157963		CRHBP	0.342032
TYMP	0.589707		HIST1H4B	0.157876		TSPAN11	0.341946
GPSM1	0.589687		ILF2	0.157855		SUSD3	0.341923
RIMKLB	0.589671		GATA6	0.157834		COBLL1	0.341918
ANXA6	0.589645		MRPL28	0.157828		GRIN2A	0.341885
CDH19	0.589565		ANXA2	0.157806		TBC1D16	0.341797
CD28	0.589556		PAPD7	0.157787		TBX2	0.341797
GPSM3	0.589409		SFXN4	0.157762		HK3	0.341773
MACF1	0.589205		SLC16A10	0.157745		DNAJC5B	0.341504
LRRC17	0.589189		COQ6	0.157683		USP25	0.341479
ZNF229	0.588883		FAM173A	0.157676		MYO9A	0.34132
PTH1R	0.588546		EEF1D	0.157658		ZNF483	0.341247
PTGDS	0.588517		BRIP1	0.157628		KCNMB1	0.341177
TPSAB1	0.58843		SLC29A2	0.157532		KIF17	0.341145
C9orf47	0.588239		SNRNP25	0.157508		NAV1	0.341067
SNRK	0.588102		OTOF	0.157445		ATP6V1C1	0.340988
EMILIN2	0.587819		E2F8	0.157426		NTM	0.340851
GATA3	0.587639		OR7E5P	0.15726		RORB	0.340835
TSC22D3	0.587628		TOMM40	0.157225		WWTR1	0.340607
PDE7B	0.587491		GNB5	0.157223		SLC24A3	0.340602
WWC2	0.587276		SLC39A1	0.15721		RGN	0.340592
VIPR2	0.587122		PIP5KL1	0.157179		P2RX1	0.34054
RBM9	0.586866		IGSF1	0.1571		LRRN4CL	0.340493
C12orf53	0.58682		HNRPLL	0.157066		NCRNA00181	0.340441
FABP4	0.586702		C14orf115	0.157028		SOCS5	0.34036
TPSB2	0.586655		KNTC1	0.157019		PHTF2	0.340296
C3orf54	0.58661		GAL3ST1	0.156983		B4GALNT1	0.340216
CD226	0.58658		C6orf154	0.156929		SCAPER	0.340194
APOC1	0.586498		SNAI1	0.156847		KIF5C	0.340167
GPR132	0.586439		C14orf138	0.156845		RASSF5	0.340161
SLC16A2	0.586274		C18orf25	0.156798		RBM9	0.340155
SLC24A4	0.586064		KDM2B	0.156794		TREM2	0.340102
KCNK3	0.585858		RHOF	0.156762		CHL1	0.339969
ACTG2	0.585804		PBX2	0.156752		PAMR1	0.33996
GPR21	0.585674		HMGB3	0.156733		C1orf216	0.339944
CCR4	0.585501		PRSSL1	0.156731		CAB39L	0.339863
SLITRK4	0.585489		LARP4	0.156708		AS3MT	0.33976
ZNF354C	0.585303		BUD13	0.156692		PCDHB7	0.339744
CXCR7	0.585056		SMCHD1	0.15651		ADAMTS2	0.339717
TRIM22	0.585027		RABGGTA	0.156421		SPOCK1	0.339602
PHLDB1	0.584921		PTPN2	0.156305		CEL	0.339584
C1orf216	0.584854		TRIAP1	0.156281		TRPC6	0.339506
CD68	0.584803		PFKM	0.156265		GLCCI1	0.339494
REEP2	0.584802		C12orf41	0.156242		TGFBRAP1	0.339323
SH3RF3	0.584727		HDLBP	0.1562		APOBEC3G	0.339099
C9orf109	0.584719		ZNF286A	0.156115		CLEC9A	0.339083
SLC31A2	0.584419		PPT1	0.15611		TWIST2	0.339079
NLGN1	0.584123		UGDH	0.156065		MEIS3	0.33906
ELAVL4	0.584103		SLC19A2	0.15606		KLRG1	0.338967
HTR2B	0.583779		PRR3	0.155949		PLAC9	0.338957
CDR1	0.58336		UBE2M	0.155873		TMEM140	0.338899
CRLF1	0.583281		PRRT4	0.155838		FST	0.338889
AFF3	0.583222		MIA2	0.155804		PTGS1	0.338836
CTSB	0.583212		PRCC	0.155635		GPR68	0.338827
FAM171A2	0.583132		POLE4	0.155582		CD48	0.338714
FAM55C	0.583074		SLC5A2	0.155562		RAB33A	0.338695
CYP46A1	0.582963		PTPMT1	0.155536		CEACAM21	0.338679
PDZD2	0.582886		SLMO1	0.1555		DHH	0.338633
SPOCK2	0.582812		TXNL4B	0.155472		LDLRAD3	0.338556
SVIL	0.582173		MTHFD1L	0.155446		C21orf7	0.338515
TMEM108	0.582001		PATZ1	0.155433		ENPP6	0.338514
NAPSB	0.581913		TBCD	0.155358		VPS41	0.338498
KCNE1	0.581748		DUSP12	0.155338		LRRC8C	0.338459
PCSK5	0.581721		DKFZp434L192	0.155291		RAMP2	0.338442
TGM2	0.581634		LOC150197	0.155186		ABCA8	0.338434
C6orf145	0.581512		KPNA2	0.155124		C2orf86	0.338307
IL7R	0.581507		ZSCAN5A	0.155096		FERMT3	0.338302
GRIN2A	0.581265		ESPNP	0.15506		CSMD2	0.337998
PTCH2	0.58119		RPL41	0.154999		C3orf64	0.337957
SH3PXD2B	0.580838		USP5	0.154939		C21orf91	0.337857
LRRTM2	0.580743		SLC34A3	0.154895		UHRF1BP1L	0.337852
CMYA5	0.580725		CPSF2	0.154894		LOC145783	0.337785
BCHE	0.58059		CDC25C	0.154827		NKX3-2	0.337748
TCEAL6	0.580443		TBCB	0.154764		HLA-DQA1	0.33774
KCNK2	0.58042		C10orf2	0.154715		LOC100192378	0.337612
LOC144571	0.580417		KIFC3	0.154618		CYLD	0.337484
TECTA	0.580367		C19orf54	0.154606		GJA5	0.337457
PCDHB3	0.58029		KHDC1L	0.154587		UBR5	0.337419
MARVELD1	0.580202		RGPD3	0.154528		PLEKHO1	0.337115
GPC1	0.580136		CREG2	0.154501		IL3RA	0.336962
PPAP2B	0.580093		LCT	0.154413		SIGLEC6	0.336952
ABCA8	0.580058		SLC4A3	0.154403		SNURF	0.336904
TNFSF14	0.57982		SPATS2	0.154377		FCGR2A	0.336894
C19orf35	0.579796		PRPS1	0.154233		OLFM1	0.336812
AMICA1	0.579718		CRELD2	0.154229		ITK	0.336801
FXYD1	0.579654		JRK	0.154171		HLA-DPB1	0.336761
ACTC1	0.579459		POLR3H	0.154103		EMID2	0.336645
PAK3	0.579075		DYM	0.154023		SLC2A3	0.336644
NTRK3	0.579013		FKBP10	0.154002		CLEC3B	0.33658
AR	0.578954		KIAA0664	0.153923		KIAA0247	0.336518
DNAJB4	0.578895		NCL	0.153901		CD1C	0.336513
RIC3	0.57885		MT1A	0.153867		MAST4	0.336501
SGCA	0.578757		LOC647946	0.153778		HIPK3	0.336423
SCN3B	0.578604		PLOD1	0.153776		IRF4	0.336363
FLNC	0.578599		TTLL13	0.153728		CALHM2	0.336345
IL3RA	0.578357		PRTN3	0.15369		LILRA6	0.336339
C5orf13	0.578336		YEATS4	0.153646		SNN	0.336063
WNT9B	0.578328		DACT2	0.15363		SPIN1	0.335915
POMC	0.578189		OXCT1	0.153627		PLSCR4	0.335908
CD300E	0.578009		SAMD1	0.153484		RBP7	0.335841
HTRA4	0.577856		AACS	0.153472		SLC19A3	0.335821
SLC8A3	0.577763		EPHB4	0.153455		PTGFR	0.335801
JAK3	0.57771		NEURL4	0.153428		CD1E	0.335707
GPX3	0.577628		SPC25	0.153427		TAOK1	0.335702
ITIH5	0.577594		C3orf75	0.153427		PTP4A3	0.335663
TBC1D9	0.577456		BMP7	0.153297		HRNR	0.335607
HLA-DRA	0.577455		XRCC6	0.15318		HIVEP2	0.335541
UST	0.577432		MAFA	0.153155		KIAA0748	0.33545
SOX11	0.577193		HIST1H2BL	0.153134		APOLD1	0.335366
PAPLN	0.57688		RUSC1	0.153124		EPYC	0.335319
HLA-DQB2	0.576601		RANGRF	0.153049		LEF1	0.3353
CEACAM4	0.576563		CAMKV	0.152962		PTX3	0.335246
NCF1C	0.576539		FXYD2	0.152917		SSTR2	0.335227
TCP11L1	0.576538		FRAS1	0.152913		TSC22D3	0.335198
ATXN1	0.576313		KRR1	0.152827		MPP2	0.335195
FPR2	0.576285		ZNF24	0.152818		ROBO4	0.335006
SPN	0.576204		TMEM194A	0.152813		ARL15	0.334851
HLA-DMB	0.575999		FOXRED1	0.152798		PCDH10	0.334838
KIAA0748	0.575981		YWHAE	0.152709		ACSM5	0.334837
FAM65A	0.575828		STRA13	0.152565		DOK3	0.334833
GPR77	0.575822		PPM1G	0.152492		CD300C	0.334806
NCF1B	0.575644		ARMC7	0.152471		PARD6G	0.33478
PCDHB18	0.575279		PQLC1	0.152407		SYNM	0.334562
KMO	0.575221		ATPAF2	0.152305		PDE6G	0.334557
PRKCH	0.575195		HOXC9	0.152265		DIP2C	0.334547
ADARB1	0.575104		NUMBL	0.152184		AKAP12	0.334509
CCL7	0.574951		ZNF219	0.152175		LRFN5	0.334468
C14orf139	0.574799		C2orf3	0.152113		NES	0.334431
CDKL5	0.574796		ALG12	0.152013		HDAC5	0.334412
HIVEP3	0.574743		MYT1	0.151971		AMPD1	0.33441
FAM167B	0.574331		DKFZP434K028	0.151961		CEBPE	0.334179
EMR1	0.574072		DEF8	0.151956		PCDHA6	0.334156
SIGLEC8	0.574055		MRPS35	0.151862		QPRT	0.334156
SEC14L1	0.573695		GAMT	0.151825		PECAM1	0.334125
KCTD12	0.573564		HIST1H2AM	0.151821		CDK14	0.334099
ILK	0.573519		CRYZ	0.151674		C16orf86	0.334033
FAM155A	0.573434		HPN	0.15167		DLG2	0.333969
CCNA1	0.573412		MSMB	0.151568		ZNF304	0.333857
ADAM8	0.57323		GSDMD	0.151541		RGS1	0.333826
MPPED2	0.572871		TMPO	0.151361		CD300LF	0.333746
RGS1	0.57259		FAM63B	0.151302		MATK	0.333702
KIAA0247	0.572533		TCEB3C	0.151251		INMT	0.333699
TRAF3IP3	0.572394		HRAS	0.151101		LILRA4	0.333665
EBF2	0.572162		TMEM40	0.151059		FGF10	0.333654
PCDHB6	0.572142		OPN4	0.151038		IRAK3	0.333565
HIP1	0.571987		COQ5	0.151023		LIPA	0.333378
ALDH1L2	0.571881		METTL3	0.150971		LIMD2	0.333355
P2RY12	0.571761		PDCD2L	0.150898		AFF3	0.333257
RASAL3	0.571589		GNB1L	0.150875		ATRN	0.333172
C8orf85	0.571394		FLJ46321	0.150758		NAT8L	0.333121
LOC283856	0.571243		NUDT5	0.150752		PCDHB18	0.333087
PDE6G	0.571024		DNMT1	0.150712		MYO1G	0.332809
PDE6B	0.570754		PRRT3	0.150701		FNDC3B	0.332799
MKL1	0.570598		CENPF	0.150653		FOXS1	0.332782
LOC401463	0.57031		PSMC3	0.150634		LY9	0.332684
ITGB5	0.570203		BTBD1	0.150613		GPLD1	0.332653
ACVR1	0.57013		ESCO2	0.150556		VAV3	0.332638
TFPI	0.569989		KLC2	0.150375		CD80	0.332578
LOC100233209	0.569905		HSD17B1	0.150362		CD99L2	0.332494
MAP9	0.569772		C9orf169	0.150356		COL1A1	0.332474
ADAMTSL1	0.569622		PSMG3	0.150307		PXK	0.33246
ANKRD34A	0.569403		NASP	0.150291		ZNF880	0.332424
PRIMA1	0.569402		METTL4	0.150279		SGTB	0.332424
KCNIP1	0.56936		N4BP2	0.15023		KIAA0196	0.332405
CLEC12A	0.569334		FOXR2	0.150223		IGF2R	0.331879
ABCA9	0.569268		SNAI3	0.1502		RCN3	0.331861
NRXN1	0.569218		LOC100128675	0.150118		C4A	0.331769
OAZ2	0.569129		CCRN4L	0.150048		ZNF804A	0.331708
SORCS1	0.569111		RUNDC3A	0.150033		GAP43	0.331612
CD48	0.569048		RAI1	0.14998		STAG3	0.331584
DCLK2	0.568318		B9D2	0.14996		CUBN	0.331408
CYP26B1	0.56826		MRPL19	0.149923		HAS1	0.3314
HCG4	0.568211		SNAP47	0.149892		SYNGR1	0.331399
SYT15	0.567972		PCSK9	0.149825		JAK3	0.331364
ELMO1	0.567839		KIF20B	0.14982		ZNF415	0.331336
FLT3LG	0.567673		C22orf41	0.149736		LRRC43	0.331318
BCL6	0.567663		FBXO16	0.149727		WBSCR17	0.331306
MAGED4	0.567647		NR2C1	0.149641		SCN4A	0.331271
MAMLD1	0.567468		ULBP1	0.149619		SNTA1	0.331259
ITGA10	0.567339		SPTB	0.149558		CRYAB	0.331083
DYNC2H1	0.566465		NOLC1	0.14955		GPR21	0.331042
PYGM	0.566332		MALT1	0.14955		NECAB1	0.330933
GRIK5	0.566179		CNTROB	0.149519		ZNF662	0.33088
GPR88	0.566093		BANF1	0.14949		PRDM11	0.33087
RYR1	0.565943		CHD1L	0.149449		PTGDS	0.330844
SCRG1	0.565584		DOC2A	0.149432		KCNA1	0.330738
FFAR3	0.56535		SPRYD4	0.149431		ZNF350	0.3306
IL16	0.565193		COMT	0.149408		CRYBB1	0.330575
CDH23	0.565154		FUT10	0.149382		LOXL2	0.33057
IRAK3	0.564814		SMUG1	0.149341		TRAF1	0.330529
GADD45B	0.564769		LOC729375	0.149328		C2orf40	0.330336
ADAMTS18	0.5647		GAGE12D	0.149313		LRRTM2	0.330156
THSD1	0.564386		MRPL52	0.149297		PRND	0.330057
SAMD14	0.564291		PNP	0.14928		RRAGD	0.330041
WDR86	0.564179		WEE1	0.149193		TNFRSF19	0.330015
ZCCHC5	0.563961		FAM40B	0.149189		C5orf58	0.329989
ZNF436	0.563932		PDCD11	0.149187		CRLF1	0.329955
LTC4S	0.56373		TMEM65	0.149161		CD40	0.329918
MAPK11	0.563726		TMEM177	0.149031		SLC2A9	0.329898
ARHGAP9	0.563334		HIST1H3J	0.148997		FGD1	0.329837
B3GNT9	0.563314		AARS2	0.148966		ENTPD5	0.329814
SPEG	0.563235		NAF1	0.148937		ABL1	0.329795
LIMD2	0.563235		AGPAT2	0.148758		C6orf155	0.329731
PTPRZ1	0.563165		ETNK1	0.148748		C1QTNF6	0.329588
GYPE	0.563153		POLR2G	0.148734		SYNJ1	0.329587
PTX3	0.563081		PWWP2B	0.148653		SLC10A6	0.329375
TIAM1	0.563059		BCS1L	0.148631		CARD8	0.329248
SYNGR1	0.562903		SELO	0.14856		COPZ2	0.329169
RSPO1	0.562764		EPT1	0.148552		BCOR	0.329042
psiTPTE22	0.562488		CT45A1	0.148489		GPIHBP1	0.32896
NPTXR	0.562353		EP400NL	0.148457		TDRD10	0.328956
ETV1	0.562265		C19orf61	0.148365		SORL1	0.328918
PLSCR3	0.562062		MRPL40	0.148336		MACF1	0.328797
COL23A1	0.56203		APC2	0.148252		C1orf70	0.328768
TM4SF19	0.561991		LOC100128076	0.148246		FLT3	0.328667
SAMHD1	0.56198		SLC16A13	0.148239		CLEC6A	0.328655
GUCA1A	0.561895		PLXNB3	0.14823		CCIN	0.328646
TBX2	0.561744		UBE2Q2P1	0.148184		DNAJB4	0.328547
S100B	0.561608		AZI1	0.148184		CD37	0.328537
PLP1	0.561346		ALKBH5	0.148147		PRKAR2A	0.328431
ZBTB4	0.561246		ACAP3	0.148127		RIMKLB	0.328431
MAB21L1	0.561206		PHEX	0.148117		DARC	0.328415
PSTPIP1	0.561163		CES1	0.147991		CST2	0.328187
ANXA5	0.561077		REG4	0.14786		PHF21A	0.328167
CTSG	0.560902		CORO6	0.147823		SRPX2	0.328049
PNMA6A	0.560862		C22orf36	0.147819		GALNTL2	0.32803
IDS	0.560858		SEPHS1	0.147809		FCAR	0.327974
SYNM	0.560811		C6orf168	0.14773		MKX	0.327958
LDB3	0.560764		COX5A	0.147707		NUMBL	0.327924
DPP6	0.560508		G2E3	0.147695		KCNA5	0.327896
SOX18	0.560179		VCX3B	0.147639		SNED1	0.327892
AJAP1	0.559933		SEC11C	0.147627		ZNF25	0.327774
NR4A3	0.559427		ADAMTS20	0.147613		MMRN1	0.327774
ACTN1	0.559398		SPG11	0.147593		TRAK2	0.327765
GBP4	0.559278		STK35	0.147572		SLC26A10	0.327703
TCEAL2	0.559067		MMACHC	0.147516		NFASC	0.32763
AHNAK2	0.558806		NEIL3	0.147487		IGSF21	0.327592
CCL11	0.558788		LRDD	0.147486		NRIP2	0.327513
CLEC3B	0.558751		GUCY2D	0.147477		FAM124B	0.32741
MYO9B	0.558567		TNFRSF10D	0.1474		FAM159A	0.327125
ITGA7	0.55838		COL11A2	0.147391		PLA2G2D	0.326998
KCND3	0.558214		LPCAT4	0.147356		NCF1B	0.326873
GAL3ST4	0.558115		HIST1H2AH	0.147265		GPRASP2	0.326824
SERINC1	0.558032		FAH	0.147253		LILRB5	0.326767
PACS1	0.557983		PON3	0.146973		C20orf197	0.326753
EXTL1	0.557881		BMP4	0.146926		SOX7	0.326696
CASQ2	0.557721		WNT8B	0.146887		EMR4P	0.32668
EPB41L3	0.557427		LRP6	0.146875		MLLT11	0.326608
CDYL2	0.557293		MAPK15	0.146821		SCNN1B	0.326579
ZNF568	0.55704		C17orf61	0.146684		LIMS2	0.326413
MEFV	0.556944		SNAR-F	0.146656		CTGF	0.326338
ATP6V0D2	0.556594		HIST1H4G	0.146656		ACSF2	0.326317
KDELC1	0.556351		DONSON	0.146601		TPM2	0.326287
AQP1	0.556328		PHLDB3	0.14658		ABL2	0.326075
ARMC9	0.556089		GPR123	0.146507		TNN	0.326047
ABCD2	0.556068		GAL	0.146493		LAMA2	0.325992
CLIC6	0.555677		CXorf22	0.14648		KIAA0754	0.325985
P2RY10	0.555651		SEMA4B	0.146433		PALMD	0.325969
KATNAL1	0.555627		GPLD1	0.1464		TMEM121	0.325901
ANKRD6	0.555597		BRMS1L	0.146307		EFR3B	0.325688
AKR1B1	0.555579		HMSD	0.146278		PHLDB1	0.325467
FMO3	0.555466		HS3ST4	0.14617		CSDC2	0.325287
USP51	0.555288		VARS	0.146125		IL4I1	0.32527
IL2RB	0.554928		HSP90B1	0.146063		C8orf31	0.325208
STMN2	0.554907		ZRANB3	0.146034		NPAT	0.325202
GNAL	0.554719		POLR3K	0.146019		JAZF1	0.325129
HHIP	0.554567		XPOT	0.145898		NCF1	0.325079
NTN1	0.554532		VGLL1	0.145861		LAMB2	0.325074
BRSK1	0.554427		NUBP2	0.145813		KAL1	0.325053
TNNI2	0.554388		TMEM25	0.145807		C1orf162	0.325043
FNBP1	0.554331		CNTNAP5	0.145738		LRRC55	0.325039
CCL14	0.554306		SRPRB	0.145735		LILRB3	0.324949
INA	0.554004		ABHD1	0.145549		OIT3	0.324864
CSF2RA	0.553932		RAX2	0.145535		MFNG	0.324798
ANKRD44	0.553864		PITPNM2	0.145459		KCNB1	0.32479
TMEM200C	0.553765		ESYT1	0.145281		GREM2	0.324761
GABARAPL1	0.553762		SNHG10	0.145228		WDR91	0.324754
EMR3	0.553679		PDXP	0.145228		KATNAL1	0.324739
FCAR	0.553481		SRBD1	0.145194		SOX17	0.324672
CST2	0.553106		HERC2	0.145176		PCDHA10	0.324417
GVIN1	0.552678		SUV420H2	0.145145		CPA3	0.324382
RUSC2	0.552526		NBPF7	0.145099		RSPO3	0.324282
PDE5A	0.552244		KRT86	0.145099		NUMA1	0.324199
CORO2B	0.551969		TUBB2B	0.14508		SDK1	0.324145
TRIM6	0.551899		HIST1H3I	0.145061		ARL4C	0.324095
TM4SF18	0.551816		ECHS1	0.145033		TBXA2R	0.323903
FLG	0.551807		ALPPL2	0.145022		LOX	0.323889
SYT3	0.551722		USP18	0.144924		CLEC2B	0.323859
ZBTB16	0.551697		JUB	0.144735		AQP9	0.323822
FLJ16779	0.551603		ZNF620	0.144721		NCF1C	0.323573
GFRA2	0.551463		HSD17B8	0.144701		BSN	0.323458
PRKAR2B	0.550955		ETFB	0.144694		RAI2	0.323355
PARVA	0.550615		RELT	0.14462		NODAL	0.323236
RNF165	0.550203		FASN	0.144587		PCDH9	0.3232
FYN	0.550093		MT1M	0.144583		HPCAL4	0.323105
APOBEC3G	0.550035		VARS2	0.144565		IL18BP	0.323091
FHL3	0.550007		ERF	0.144539		C10orf26	0.32307
KCNA3	0.549741		MAPK8IP2	0.144489		FOXF1	0.322996
PEAR1	0.549598		CES7	0.144462		CHST15	0.322978
C4orf38	0.549319		LMX1A	0.14444		ADH1B	0.322935
PI4K2A	0.549273		GPN3	0.144436		TNFSF18	0.322929
HMP19	0.549213		TTR	0.144418		HIGD1B	0.322899
S1PR5	0.549136		LOC388428	0.144412		SERPINH1	0.322842
RNF175	0.548998		CHRNA4	0.144369		LOC653653	0.322822
RSPO2	0.548768		?|100133144	0.144326		HDAC9	0.322753
IFI30	0.548731		ACTL8	0.144315		KIAA1045	0.322701
HAS1	0.548727		CINP	0.144309		ARID5B	0.322673
SOX7	0.54869		OR13H1	0.144213		LYL1	0.322589
BATF3	0.548626		SNORA76	0.144093		TMEM35	0.322554
VAV1	0.548565		NME1	0.14401		TNFSF14	0.322513
PRRG3	0.548252		PRPF4	0.143978		ZFYVE26	0.322464
C6orf155	0.548236		SNAR-C4	0.143893		CD72	0.322429
MPP2	0.548191		ZNF346	0.143873		RAB9B	0.322402
KLHDC7B	0.548094		ASPH	0.143755		APOE	0.322351
SLC7A7	0.54761		VSTM2B	0.143715		PRRG3	0.322324
IRS1	0.547599		SNAPC4	0.143684		NAALADL1	0.322183
PLD4	0.547586		EZH2	0.143651		LOC100272216	0.322005
SLC43A3	0.547408		DDN	0.143622		RALGAPB	0.321984
BNC1	0.547004		CES4	0.143599		ZNF34	0.321958
SPOCD1	0.546945		FLJ12825	0.143588		MEOX1	0.321843
CLEC4G	0.54694		KIF4A	0.143577		JPH4	0.321842
CD72	0.54682		FAM86B2	0.14356		JAKMIP2	0.321694
LOC344595	0.54682		LOC100129387	0.143521		ITIH3	0.321668
TGFB2	0.546445		CCNB3	0.14336		NMT2	0.321654
CECR7	0.546255		LOC727896	0.143347		HCG11	0.321596
SCARA3	0.546086		PPP1R1C	0.143346		STK32B	0.321569
RASSF4	0.54604		SASS6	0.143344		MEGF11	0.321474
LHX6	0.546005		METTL8	0.143318		TMEM109	0.321436
PCDHGA5	0.545996		CABP7	0.143291		TLL1	0.321402
ZBED2	0.545782		NEUROD2	0.143219		PKHD1L1	0.32135
NDST1	0.545695		SLC10A5	0.143137		TSHR	0.321346
FOXF2	0.545564		PYCR1	0.143069		KPNA5	0.321306
IQSEC1	0.545298		ATXN7L2	0.143066		RGS19	0.321288
TBC1D2B	0.545266		MCRS1	0.142951		PLIN4	0.321154
KCNB1	0.545178		ZNF777	0.142844		C19orf59	0.321117
RRAD	0.544967		DEAF1	0.142792		ASAP3	0.32111
FBN2	0.544797		C18orf21	0.14275		PDGFB	0.320948
MGAT1	0.544402		TUBA3C	0.142749		TWIST1	0.320946
EXOC3L2	0.544188		CALM2	0.14272		NCAM1	0.320937
FZD8	0.544058		FLJ43860	0.142707		RASAL3	0.320935
SCUBE2	0.543821		THUMPD2	0.142693		ZNF518B	0.320897
HSPB6	0.54375		BMS1P5	0.142655		C5orf23	0.320888
CMAH	0.543673		THOP1	0.14264		EMR2	0.320733
RUNX3	0.5436		PGP	0.142606		TSPYL4	0.320628
SLC47A1	0.543159		VSIG10L	0.142601		SESN3	0.32054
CAMK2A	0.542718		SF1	0.142586		ALOX5AP	0.320525
SUFU	0.542489		CDC25B	0.142538		TNFSF11	0.320447
ISL2	0.542327		GCSH	0.142534		CCNA1	0.320399
BCL9L	0.542111		KIRREL2	0.142509		CGNL1	0.320369
WISP2	0.542066		C1orf182	0.142502		CYP46A1	0.320359
SPATC1	0.541786		CCDC150	0.142484		KLHDC7B	0.32029
SLC6A1	0.541719		ITGB1BP2	0.142459		FAM13B	0.320235
IFIT1	0.541716		OR6B3	0.142418		C1orf190	0.320142
NBEA	0.541655		GH2	0.142362		PCDHB12	0.320127
GREM2	0.541573		PCDHA9	0.142359		TMCC2	0.320068
CFLAR	0.541554		GTPBP4	0.142324		CYP27C1	0.319939
JAKMIP1	0.541271		GPR119	0.142284		PCDHGB4	0.319933
C2orf40	0.541161		SCG3	0.142283		ZNF469	0.31993
RECQL	0.541156		GLI4	0.142254		MMD	0.319929
GBP1	0.54104		ACTR1B	0.142093		GPR132	0.319831
PRTG	0.540773		MELK	0.142092		LOC96610	0.319735
LOXHD1	0.540694		CHD7	0.142052		IRAK2	0.319671
SNAP25	0.540673		RNASEH2A	0.142018		PUS10	0.319659
ACSM5	0.540635		KCNJ3	0.142011		LMO2	0.319638
CD99L2	0.540634		CECR5	0.14201		PGF	0.319611
CTSO	0.540533		GOLGA6L9	0.141939		IL6R	0.319605
NAV1	0.540515		YOD1	0.141916		ITM2A	0.319499
OSTM1	0.540184		SPRYD3	0.141915		ZNF843	0.319492
HLA-DPB2	0.540067		SLC9A5	0.141909		CYP2W1	0.319467
RNF144A	0.539907		KRT74	0.141758		MAB21L2	0.319463
IFIT2	0.539801		CDH3	0.141715		EPC1	0.319391
SLAMF1	0.539525		NAA11	0.141703		RUFY4	0.319316
SORBS1	0.539466		BGLAP	0.141671		ZNF827	0.31928
KCTD10	0.53946		OR2B6	0.141662		LDB3	0.319238
PCDHGA6	0.539051		OBSCN	0.141654		ITGA1	0.319178
PI16	0.539043		LOC84740	0.141643		SLC31A2	0.318964
TNFAIP2	0.53883		LOC100170939	0.141606		NCRNA00087	0.318906
GGN	0.538369		CHRFAM7A	0.141567		TRPC3	0.318811
SEPT5	0.538218		SNRPG	0.141555		IL2RB	0.318597
ITPKB	0.538177		KLK11	0.141455		MAP3K2	0.318473
ZNF660	0.538011		C15orf26	0.141434		VEGFB	0.318425
SLC17A7	0.537962		TDP1	0.141425		ADAT1	0.318394
OTOA	0.537687		EEF1DP3	0.141367		TECTA	0.318384
C6orf225	0.53758		TRIM72	0.141363		BTLA	0.318247
PTPRS	0.53749		PIGB	0.141324		ITCH	0.318241
ANGPTL7	0.537448		DIABLO	0.141303		DTX3	0.318233
CNGA3	0.537393		MYBPHL	0.141287		C8orf42	0.318074
NCRNA00189	0.537232		STK32C	0.141216		LOC158376	0.317972
RHOH	0.536887		NCKIPSD	0.14118		CSRP2	0.317955
NCKAP5L	0.536269		DAND5	0.141155		GPR77	0.317889
MASP1	0.536218		C22orf29	0.141152		DLX5	0.3178
CCDC102A	0.536069		MSI1	0.141056		DIO3	0.317798
TRIB2	0.535905		UBR7	0.141033		P2RY10	0.317703
LIPA	0.53571		C6orf192	0.141032		HTR7P1	0.317437
LOC145820	0.535669		LOC388387	0.140913		RHOQ	0.317423
CNR1	0.535579		LRRC45	0.140911		GGT7	0.31739
UGCG	0.535574		CAPN9	0.140906		ZHX1	0.317312
ATP1A2	0.53554		PGF	0.140787		CFP	0.317308
DIP2C	0.535454		FBXL6	0.140753		GAS1	0.317254
ARSB	0.535391		SLC4A11	0.140726		HECW2	0.317232
SYTL3	0.535376		ZNF716	0.140708		GRASP	0.3172
TMEM233	0.535222		NINJ1	0.140629		C22orf26	0.317189
TIGIT	0.535202		SPRR1A	0.140583		SEMA3A	0.317174
GPM6A	0.534935		SBK1	0.140573		LOC286367	0.317154
CNTNAP3	0.534917		C8orf75	0.140537		GPR161	0.317136
GLIPR1	0.534783		SNTA1	0.140521		ST3GAL3	0.317072
KCNK12	0.534668		C11orf16	0.140477		SERINC5	0.316979
ARHGAP29	0.53453		HNRNPR	0.140375		NIPAL4	0.316918
RGS5	0.534349		HIST1H3F	0.140356		SLCO1C1	0.316917
ZFP92	0.534199		REEP3	0.140356		MAPK14	0.316913
FERMT3	0.534077		POLQ	0.140345		ODZ2	0.316892
SARDH	0.533813		GTF3C2	0.140325		RPRD1B	0.316812
ZNF331	0.533493		MRPL30	0.140269		FCER1A	0.316766
LY9	0.533192		LPHN1	0.140266		FAM155A	0.316723
PPM1F	0.53317		P2RX6	0.14025		ATM	0.31671
CALB2	0.532504		PTPRR	0.140244		ADAM19	0.316679
KRBA1	0.532432		IRF2BP1	0.140209		PLBD2	0.316618
HIPK3	0.53187		TSGA13	0.140209		GPR146	0.31656
RAB23	0.531687		YARS	0.140184		SNX10	0.316533
TNFAIP3	0.531666		SSSCA1	0.140162		SEMA3C	0.316495
PI15	0.531553		ZBTB45	0.140144		MGAT5B	0.316353
NMUR1	0.531335		CCDC19	0.140099		ENPEP	0.316298
MGAT5B	0.531181		MT1DP	0.140059		TXNDC3	0.316259
KIF1A	0.531146		ZNF839	0.140036		DPYD	0.316248
PENK	0.530727		C1orf131	0.139896		C16orf45	0.31623
VAT1	0.530721		C14orf102	0.139872		LGI2	0.316223
CEBPE	0.53065		CECR6	0.13985		HSPB2	0.316182
CXCR4	0.530567		DTWD1	0.139835		PCDH19	0.316016
ARHGAP28	0.530476		MGC2889	0.139832		CASQ1	0.315964
ZSWIM4	0.530278		FLJ42289	0.139822		LPXN	0.315938
NCAM1	0.530244		PVT1	0.139715		PURG	0.3158
PCDHGA3	0.530183		C19orf55	0.139695		OBFC2A	0.31577
KIAA1432	0.530144		ASTN2	0.139652		PTK7	0.315736
CHI3L1	0.529962		NCRNA00116	0.139566		LAT2	0.315728
MEF2A	0.529921		HS6ST2	0.13952		TSPAN4	0.315719
NGFR	0.529875		TSTA3	0.139503		THSD7B	0.315625
C16orf54	0.529806		GTF2H2C	0.139463		ASB1	0.315593
C7orf10	0.529762		TKTL1	0.139437		PYGM	0.315448
SPON1	0.52973		CHRNA7	0.139423		TNFAIP6	0.315354
KCND1	0.529657		SLC9A7	0.139378		ZAP70	0.315316
SCN11A	0.529649		DAZ1	0.13931		POU2F2	0.315306
SH3BP5	0.529361		FBXL15	0.13928		HEY1	0.315224
ICOS	0.529267		LONP1	0.139157		FAM184A	0.315206
C6orf204	0.529179		GPR81	0.139148		CADM3	0.315206
ENTHD1	0.528944		TRAP1	0.139077		TREML1	0.315175
ZCCHC18	0.528895		RNF151	0.139066		USP44	0.315152
BMP6	0.528596		AMN	0.139038		GPR88	0.315148
SLFN12L	0.528532		ACIN1	0.138953		CYP24A1	0.315147
SELM	0.528087		C12orf43	0.138933		CHGB	0.315125
ZFYVE1	0.527584		SFRS7	0.138889		ZNF608	0.315106
TWSG1	0.52713		PML	0.138857		ASPA	0.315003
PDE10A	0.527041		C20orf29	0.13882		GNGT2	0.314978
SLFN5	0.526928		DHFR	0.138816		DUSP26	0.314925
CFP	0.526916		MAMSTR	0.138751		FYCO1	0.314859
PPFIBP1	0.526485		KIF2C	0.138739		FMNL2	0.314832
ZNF826	0.526464		PFN1	0.138687		LRRN3	0.314826
ST3GAL3	0.526316		ZDHHC18	0.138663		PTH1R	0.314806
WDR47	0.526045		GTSF1	0.138636		KLHL29	0.314741
MYOF	0.525675		MGC16025	0.138607		SH3RF3	0.314597
PIK3CA	0.525591		SPACA1	0.138594		HSPB3	0.314531
KIF3C	0.525559		MOSC2	0.138589		SFRP2	0.314508
S100A8	0.525533		GAGE1	0.138578		EYA2	0.314447
SEMA6C	0.525456		OXA1L	0.138557		POMC	0.314421
ADCY5	0.525338		RFPL1	0.138485		CWF19L2	0.31437
PLA2G4C	0.525135		ANO2	0.138464		TRIM44	0.314354
ITK	0.52509		NRCAM	0.138451		DRD2	0.314258
CD1C	0.525026		CNFN	0.138409		GPC1	0.314123
DES	0.524715		RAD21	0.138341		ZNF498	0.314064
CD83	0.524623		BAI2	0.13834		EMR3	0.313942
C1QTNF2	0.524553		SVOP	0.13833		SCAMP5	0.313903
MYOM1	0.524323		TEX9	0.138322		ZNF727	0.313892
BMPR2	0.524273		ZMYND19	0.138242		FAP	0.31388
RAB39B	0.524163		RBM25	0.138202		CPM	0.313795
SLAMF7	0.524152		LIN52	0.138181		ERN1	0.313789
CARD8	0.524061		MLLT11	0.137944		P2RY14	0.313758
ITM2A	0.524051		XYLB	0.137838		CRY2	0.313695
C1orf150	0.523812		AARS	0.137835		FARP1	0.313691
C5orf41	0.523769		BARD1	0.137794		CETP	0.313674
C8orf31	0.523754		DLEU2	0.137781		FAM162B	0.313671
SCPEP1	0.523743		ZSCAN2	0.137743		CC2D2A	0.313653
FGD6	0.523345		RAD1	0.137719		BCAS3	0.313641
LTA	0.523176		SNRPF	0.137708		CCL14	0.31364
STAC2	0.523134		PTPN4	0.137655		GPR174	0.313495
GDF5	0.522981		LBX1	0.137616		CD200R1	0.313418
LILRA4	0.522766		MAGEB16	0.137592		APOD	0.313388
HSPA7	0.522701		C9orf30	0.137583		PIWIL2	0.313288
PJA2	0.52255		CT45A4	0.137575		GLDC	0.31324
MYADM	0.522493		TUT1	0.137564		ADAMTS6	0.313171
SRGAP2	0.522484		ZNF496	0.137544		CD5	0.312935
C3orf18	0.522185		PMS1	0.137499		MGA	0.312902
TDRD9	0.522048		C15orf58	0.137494		SNX20	0.312847
ANXA1	0.52202		CEP72	0.137378		CHN1	0.31267
CLIP1	0.52174		NAP1L4	0.137375		SEZ6L	0.312663
RUNX1	0.521535		TUBB4Q	0.137346		FABP4	0.312627
RIMBP3	0.521278		FBXL22	0.137264		CD1D	0.312613
SNCG	0.521263		ATL2	0.137191		PRDM2	0.312581
C17orf107	0.521242		MTBP	0.137177		LOC254559	0.31252
GPR137B	0.521241		OBSL1	0.13717		NOTCH2	0.312455
SIGLEC14	0.521157		CSNK2A1	0.137168		ODZ1	0.312453
CD52	0.520603		CACNA1B	0.13711		TBC1D5	0.312418
ELFN1	0.520459		SHBG	0.137092		C1orf54	0.312402
GSN	0.520058		PCSK6	0.137013		BCAM	0.312381
SASH1	0.520001		RNASEH1	0.136984		IQCA1	0.312365
SYNC	0.519954		HIST1H2AB	0.136917		BRAF	0.312177
CITED2	0.519726		MDM2	0.136873		EPM2AIP1	0.312167
C14orf4	0.519696		KLK12	0.136814		RIF1	0.312137
KLF2	0.519564		ETNK2	0.136767		LIN7A	0.312135
SLITRK3	0.51951		SPRR2D	0.136718		WNT9B	0.312057
FBXL22	0.519489		CSRP2	0.136651		SAMD4A	0.312052
HDC	0.519288		FBXW5	0.13658		GALNS	0.312013
TBCEL	0.51925		NCRNA00052	0.136506		PCDHGA2	0.311879
CRTC3	0.519169		STXBP4	0.136506		HLA-DPA1	0.311867
MAL	0.519017		SYNGR4	0.136491		CD27	0.311845
PANX1	0.519013		INTS5	0.136454		GPR4	0.311834
FAM46B	0.518804		PPRC1	0.136391		ZCCHC5	0.311826
OSM	0.518549		CCDC88C	0.13637		ZNF491	0.311788
PHF21A	0.518297		PMPCA	0.136284		SSH2	0.31169
PLEKHH2	0.518272		PGAP2	0.13628		FLJ10357	0.311653
SGK269	0.518257		TMEM184B	0.13627		SLC13A3	0.311621
[truncated: 18,081 more rows]
